# Supplementary material for: Synthesis, crystal structure determination, Hirshfeld surface and crystal void analyses, inter­action energy calculations and energy frameworks of N-(2-chloro­phen­yl)-N′-propano­ylthio­urea
Source: Acta Crystallogr E Crystallogr Commun. 2026 Jun 12;82(Pt 7):816–20. doi: 10.1107/S205698902600602X (PMC13330833; doi:10.1107/S205698902600602X)
Supplement: Supplementary file 1 [file e-82-00816-sup1.cif]

##############################################################################
#                                                                            #
# This CIF contains the data in a paper accepted for publication in          #
# Acta Crystallographica Section E. It conforms to the requirements of       #
# Notes for Authors for Acta Crystallographica Section E, and has been       #
# peer reviewed under the auspices of the IUCr Commission on Journals.       #
#                                                                            #
# Full details of the Crystallographic Information File format               #
# are given in the paper "The Crystallographic Information File (CIF):       #
# a New Standard Archive File for Crystallography" by S. R. Hall, F. H.      #
# Allen and I. D. Brown [Acta Cryst. (1991), A47, 655-685].                  #
#                                                                            #
# The current version of the core CIF dictionary is obtainable from          #
# ftp://ftp.iucr.org/pub/cif_core.dic.                                       #
#                                                                            #
# Software is freely available for graphical display of the structure(s)     #
# in this CIF. For information consult the CIF software page                 #
# http://www.iucr.org/resources/cif/software.                                #
#                                                                            #
# This file may be used for bona fide research purposes within the           #
# scientific community so long as proper attribution is given to the journal # 
# article from which it was obtained.                                        #
#                                                                            #
##############################################################################
data_I
_audit_creation_method     'SHELXL-2018/3'
_chemical_name_systematic
;
<i>N</i>-(2-Chlorophenyl)-<i>N</i>'-propanoylthiourea
;
_chemical_name_common
;
<i>N</i>-(2-Chlorophenyl)-<i>N</i>'-propanoylthiourea
;
_chemical_formula_moiety     'C10 H11 Cl N2 O S'
_chemical_formula_sum     'C10 H11 Cl N2 O S'
_chemical_formula_iupac     'C10 H11 Cl N2 O S'
_chemical_formula_weight     242.72
_chemical_melting_point     ?
_space_group_crystal_system     monoclinic
_space_group_name_H-M_alt     'P 21/c'
_space_group_name_Hall     '-P 2ybc'
loop_
    _space_group_symop_operation_xyz
    'x, y, z'
    '-x, y+1/2, -z+1/2'
    '-x, -y, -z'
    'x, -y-1/2, z-1/2'
_cell_length_a     11.9710(10)
_cell_length_b     4.1187(6)
_cell_length_c     23.100(2)
_cell_angle_alpha     90
_cell_angle_beta     96.440(10)
_cell_angle_gamma     90
_cell_volume     1131.8(2)
_cell_formula_units_Z     4
_cell_measurement_reflns_used     2737
_cell_measurement_theta_min     2.59
_cell_measurement_theta_max     27.58
_cell_measurement_temperature     293(2)
_exptl_crystal_description     prism
_exptl_crystal_colour     colorless
_exptl_crystal_size_max     0.500
_exptl_crystal_size_mid     0.480
_exptl_crystal_size_min     0.360
_exptl_crystal_density_diffrn     1.424
_exptl_crystal_density_meas     ?
_exptl_crystal_density_method     ?
_exptl_crystal_F_000     504
_exptl_absorpt_coefficient_mu     0.496
_exptl_absorpt_correction_type     multi-scan
_exptl_absorpt_process_details
;
(CrysAlis RED; Oxford Diffraction, 2006)
;
_exptl_absorpt_correction_T_min     0.7895
_exptl_absorpt_correction_T_max     0.8416
_diffrn_ambient_temperature     293(2)
_diffrn_source     ?
_diffrn_radiation_type     MoK\a
_diffrn_radiation_wavelength     0.71073
_diffrn_measurement_device_type
;
Oxford Diffraction Xcalibur
with Sapphire CCD detector
;
_diffrn_measurement_method
;
Rotation method data acquisition using omega scans.
;
_diffrn_detector_area_resol_mean     ?
_diffrn_reflns_number     3971
_diffrn_reflns_av_R_equivalents     0.0122
_diffrn_reflns_av_unetI/netI     0.0234
_diffrn_reflns_theta_min     2.601
_diffrn_reflns_theta_max     26.370
_diffrn_reflns_theta_full     25.242
_diffrn_measured_fraction_theta_max     0.990
_diffrn_measured_fraction_theta_full     0.997
_diffrn_reflns_limit_h_min     -14
_diffrn_reflns_limit_h_max     11
_diffrn_reflns_limit_k_min     -3
_diffrn_reflns_limit_k_max     5
_diffrn_reflns_limit_l_min     -21
_diffrn_reflns_limit_l_max     28
_refine_special_details     ?
_reflns_number_total     2291
_reflns_number_gt     1809
_reflns_threshold_expression     'I > 2\s(I)'
_refine_ls_structure_factor_coef     Fsqd
_refine_ls_matrix_type     full
_refine_ls_R_factor_all     0.0608
_refine_ls_R_factor_gt     0.0433
_refine_ls_wR_factor_gt     0.1038
_refine_ls_wR_factor_ref     0.1131
_refine_ls_goodness_of_fit_ref     1.098
_refine_ls_restrained_S_all     1.098
_refine_ls_number_reflns     2291
_refine_ls_number_parameters     143
_refine_ls_number_restraints     2
_refine_ls_hydrogen_treatment     mixed
_refine_ls_weighting_scheme     calc
_refine_ls_weighting_details
              'w=1/[\s^2^(Fo^2^)+(0.0471P)^2^+0.6068P] where P=(Fo^2^+2Fc^2^)/3'
_atom_sites_solution_hydrogens     mixed
_atom_sites_solution_primary     ?
_atom_sites_solution_secondary     ?
_refine_ls_shift/su_max     0.000
_refine_ls_shift/su_mean     0.000
_refine_diff_density_max     0.306
_refine_diff_density_min     -0.253
_refine_ls_extinction_method     none
_refine_ls_extinction_coef     .
loop_
    _atom_type_symbol
    _atom_type_description
    _atom_type_scat_dispersion_real
    _atom_type_scat_dispersion_imag
    _atom_type_scat_source
    'C' 'C' 0.0033 0.0016
                         'International Tables Vol C Tables 4.2.6.8 and 6.1.1.4'
    'H' 'H' 0.0000 0.0000
                         'International Tables Vol C Tables 4.2.6.8 and 6.1.1.4'
    'Cl' 'Cl' 0.1484 0.1585
                         'International Tables Vol C Tables 4.2.6.8 and 6.1.1.4'
    'N' 'N' 0.0061 0.0033
                         'International Tables Vol C Tables 4.2.6.8 and 6.1.1.4'
    'O' 'O' 0.0106 0.0060
                         'International Tables Vol C Tables 4.2.6.8 and 6.1.1.4'
    'S' 'S' 0.1246 0.1234
                         'International Tables Vol C Tables 4.2.6.8 and 6.1.1.4'
_computing_data_collection
;
CrysAlis CCD (Oxford Diffraction, 2006)
;
_computing_cell_refinement
;
CrysAlis RED (Oxford Diffraction, 2006)
;
_computing_data_reduction
;
CrysAlis RED (Oxford Diffraction, 2006)
;
_computing_structure_solution
;
<i>SHELXT2014/5</i> (Sheldrick, 2015a)
;
_computing_structure_refinement
;
<i>SHELXL2018/3</i> (Sheldrick, 2015b)
;
_computing_molecular_graphics
;
<i>ORTEP-3 for Windows</i> (Farrugia, 2012)
;
_computing_publication_material
;
WinGX publication routines (Farrugia, 2012) and PLATON (Spek,
2020)
;
loop_
    _atom_site_type_symbol
    _atom_site_label
    _atom_site_fract_x
    _atom_site_fract_y
    _atom_site_fract_z
    _atom_site_U_iso_or_equiv
    _atom_site_adp_type
    _atom_site_calc_flag
    _atom_site_occupancy
    _atom_site_disorder_assembly
    _atom_site_disorder_group
    Cl Cl1 0.35101(6) 1.1838(2) 0.21334(3) 0.0615(2) Uani d 1 . .
    S S1 0.18007(5) 1.06937(19) 0.00913(3) 0.0500(2) Uani d 1 . .
    O O1 0.09369(15) 0.5612(6) 0.17325(7) 0.0683(6) Uani d 1 . .
    N N1 0.24754(16) 0.8040(6) 0.11267(8) 0.0434(5) Uani d 1 . .
    N N2 0.05779(16) 0.7857(6) 0.08305(8) 0.0414(5) Uani d 1 . .
    C C1 0.36338(18) 0.8729(6) 0.11114(9) 0.0381(5) Uani d 1 . .
    C C2 0.4218(2) 1.0438(6) 0.15665(9) 0.0402(6) Uani d 1 . .
    C C3 0.5355(2) 1.1061(7) 0.15738(11) 0.0516(7) Uani d 1 . .
    H H3 0.573956 1.219918 0.188205 0.062 Uiso calc 1 . .
    C C4 0.5911(2) 0.9986(7) 0.11229(11) 0.0548(7) Uani d 1 . .
    H H4 0.667268 1.042699 0.112239 0.066 Uiso calc 1 . .
    C C5 0.5347(2) 0.8257(7) 0.06703(11) 0.0540(7) Uani d 1 . .
    H H5 0.572970 0.751932 0.036720 0.065 Uiso calc 1 . .
    C C6 0.4216(2) 0.7618(7) 0.06657(10) 0.0466(6) Uani d 1 . .
    H H6 0.384135 0.643217 0.036089 0.056 Uiso calc 1 . .
    C C7 0.16460(19) 0.8754(6) 0.07130(9) 0.0375(5) Uani d 1 . .
    C C8 0.02653(19) 0.6352(7) 0.13210(10) 0.0435(6) Uani d 1 . .
    C C9 -0.0974(2) 0.5694(7) 0.13048(10) 0.0487(6) Uani d 1 . .
    H H9A -0.118402 0.402049 0.101768 0.058 Uiso calc 1 . .
    H H9B -0.138509 0.764965 0.118118 0.058 Uiso calc 1 . .
    C C10 -0.1317(2) 0.4623(9) 0.18860(12) 0.0687(9) Uani d 1 . .
    H H10A -0.111548 0.627255 0.217244 0.103 Uiso calc 1 . .
    H H10B -0.093709 0.263737 0.200384 0.103 Uiso calc 1 . .
    H H10C -0.211450 0.427960 0.185048 0.103 Uiso calc 1 . .
    H H1N 0.227(3) 0.712(7) 0.1431(10) 0.082 Uiso d 1 . .
    H H2N 0.004(2) 0.821(8) 0.0569(11) 0.082 Uiso d 1 . .
loop_
    _atom_site_aniso_label
    _atom_site_aniso_U_11
    _atom_site_aniso_U_22
    _atom_site_aniso_U_33
    _atom_site_aniso_U_12
    _atom_site_aniso_U_13
    _atom_site_aniso_U_23
    Cl1 0.0633(5) 0.0837(6) 0.0373(3) 0.0074(4) 0.0045(3) -0.0067(3)
    S1 0.0348(3) 0.0719(5) 0.0415(3) -0.0044(3) -0.0031(2) 0.0171(3)
    O1 0.0401(10) 0.1185(19) 0.0455(10) 0.0024(11) 0.0009(8) 0.0306(11)
    N1 0.0303(10) 0.0661(15) 0.0327(10) -0.0021(10) -0.0020(8) 0.0078(10)
    N2 0.0293(10) 0.0591(13) 0.0348(10) 0.0000(10) -0.0015(7) 0.0061(9)
    C1 0.0301(11) 0.0487(15) 0.0343(11) 0.0039(10) -0.0015(9) 0.0078(10)
    C2 0.0384(13) 0.0499(15) 0.0312(11) 0.0041(11) -0.0015(9) 0.0059(10)
    C3 0.0421(14) 0.0605(18) 0.0487(14) -0.0061(13) -0.0105(11) 0.0023(13)
    C4 0.0298(13) 0.070(2) 0.0634(17) -0.0012(13) 0.0018(11) 0.0100(15)
    C5 0.0426(14) 0.0710(19) 0.0498(14) 0.0126(14) 0.0112(11) 0.0060(14)
    C6 0.0400(13) 0.0608(17) 0.0382(12) 0.0042(12) 0.0004(10) -0.0028(12)
    C7 0.0340(12) 0.0453(14) 0.0322(11) 0.0009(10) -0.0013(9) -0.0009(10)
    C8 0.0382(13) 0.0564(17) 0.0356(12) 0.0023(12) 0.0032(10) 0.0035(11)
    C9 0.0368(13) 0.0617(17) 0.0474(13) -0.0064(13) 0.0039(10) 0.0025(13)
    C10 0.0550(17) 0.099(3) 0.0533(16) -0.0196(18) 0.0133(13) 0.0054(17)
_geom_special_details
;
 All esds (except the esd in the dihedral angle between two l.s. planes)
 are estimated using the full covariance matrix.  The cell esds are taken
 into account individually in the estimation of esds in distances, angles
 and torsion angles; correlations between esds in cell parameters are only
 used when they are defined by crystal symmetry.  An approximate (isotropic)
 treatment of cell esds is used for estimating esds involving l.s. planes.
;
loop_
    _geom_bond_atom_site_label_1
    _geom_bond_atom_site_label_2
    _geom_bond_site_symmetry_2
    _geom_bond_distance
    _geom_bond_publ_flag
    Cl1 C2 . 1.736(2) ?
    S1 C7 . 1.672(2) ?
    O1 C8 . 1.213(3) ?
    N1 C7 . 1.331(3) ?
    N1 C1 . 1.420(3) ?
    N1 H1N . 0.858(17) ?
    N2 C8 . 1.380(3) ?
    N2 C7 . 1.387(3) ?
    N2 H2N . 0.847(17) ?
    C1 C6 . 1.384(3) ?
    C1 C2 . 1.387(3) ?
    C2 C3 . 1.384(3) ?
    C3 C4 . 1.371(4) ?
    C3 H3 . 0.9300 ?
    C4 C5 . 1.378(4) ?
    C4 H4 . 0.9300 ?
    C5 C6 . 1.377(3) ?
    C5 H5 . 0.9300 ?
    C6 H6 . 0.9300 ?
    C8 C9 . 1.504(3) ?
    C9 C10 . 1.513(3) ?
    C9 H9A . 0.9700 ?
    C9 H9B . 0.9700 ?
    C10 H10A . 0.9600 ?
    C10 H10B . 0.9600 ?
    C10 H10C . 0.9600 ?
loop_
    _geom_angle_atom_site_label_1
    _geom_angle_atom_site_label_2
    _geom_angle_atom_site_label_3
    _geom_angle_site_symmetry_1
    _geom_angle_site_symmetry_3
    _geom_angle
    _geom_angle_publ_flag
    C7 N1 C1 . . 126.15(19) ?
    C7 N1 H1N . . 115(2) ?
    C1 N1 H1N . . 118(2) ?
    C8 N2 C7 . . 128.42(19) ?
    C8 N2 H2N . . 114(2) ?
    C7 N2 H2N . . 118(2) ?
    C6 C1 C2 . . 118.6(2) ?
    C6 C1 N1 . . 121.8(2) ?
    C2 C1 N1 . . 119.6(2) ?
    C3 C2 C1 . . 121.0(2) ?
    C3 C2 Cl1 . . 119.47(19) ?
    C1 C2 Cl1 . . 119.52(18) ?
    C4 C3 C2 . . 119.4(2) ?
    C4 C3 H3 . . 120.3 ?
    C2 C3 H3 . . 120.3 ?
    C3 C4 C5 . . 120.3(2) ?
    C3 C4 H4 . . 119.8 ?
    C5 C4 H4 . . 119.8 ?
    C6 C5 C4 . . 120.1(2) ?
    C6 C5 H5 . . 119.9 ?
    C4 C5 H5 . . 119.9 ?
    C5 C6 C1 . . 120.5(2) ?
    C5 C6 H6 . . 119.8 ?
    C1 C6 H6 . . 119.8 ?
    N1 C7 N2 . . 115.49(19) ?
    N1 C7 S1 . . 125.21(18) ?
    N2 C7 S1 . . 119.27(16) ?
    O1 C8 N2 . . 122.6(2) ?
    O1 C8 C9 . . 122.6(2) ?
    N2 C8 C9 . . 114.7(2) ?
    C8 C9 C10 . . 113.3(2) ?
    C8 C9 H9A . . 108.9 ?
    C10 C9 H9A . . 108.9 ?
    C8 C9 H9B . . 108.9 ?
    C10 C9 H9B . . 108.9 ?
    H9A C9 H9B . . 107.7 ?
    C9 C10 H10A . . 109.5 ?
    C9 C10 H10B . . 109.5 ?
    H10A C10 H10B . . 109.5 ?
    C9 C10 H10C . . 109.5 ?
    H10A C10 H10C . . 109.5 ?
    H10B C10 H10C . . 109.5 ?
loop_
    _geom_torsion_atom_site_label_1
    _geom_torsion_atom_site_label_2
    _geom_torsion_atom_site_label_3
    _geom_torsion_atom_site_label_4
    _geom_torsion_site_symmetry_1
    _geom_torsion_site_symmetry_2
    _geom_torsion_site_symmetry_3
    _geom_torsion_site_symmetry_4
    _geom_torsion
    _geom_torsion_publ_flag
    C7 N1 C1 C6 . . . . -56.9(4) ?
    C7 N1 C1 C2 . . . . 126.0(3) ?
    C6 C1 C2 C3 . . . . 0.8(4) ?
    N1 C1 C2 C3 . . . . 178.0(2) ?
    C6 C1 C2 Cl1 . . . . -179.63(19) ?
    N1 C1 C2 Cl1 . . . . -2.4(3) ?
    C1 C2 C3 C4 . . . . 0.3(4) ?
    Cl1 C2 C3 C4 . . . . -179.3(2) ?
    C2 C3 C4 C5 . . . . -1.0(4) ?
    C3 C4 C5 C6 . . . . 0.5(4) ?
    C4 C5 C6 C1 . . . . 0.6(4) ?
    C2 C1 C6 C5 . . . . -1.2(4) ?
    N1 C1 C6 C5 . . . . -178.4(2) ?
    C1 N1 C7 N2 . . . . -179.4(2) ?
    C1 N1 C7 S1 . . . . -1.3(4) ?
    C8 N2 C7 N1 . . . . 0.6(4) ?
    C8 N2 C7 S1 . . . . -177.7(2) ?
    C7 N2 C8 O1 . . . . 0.4(5) ?
    C7 N2 C8 C9 . . . . -179.5(2) ?
    O1 C8 C9 C10 . . . . 10.7(4) ?
    N2 C8 C9 C10 . . . . -169.4(3) ?
loop_
    _geom_hbond_atom_site_label_D
    _geom_hbond_atom_site_label_H
    _geom_hbond_atom_site_label_A
    _geom_hbond_site_symmetry_A
    _geom_hbond_distance_DH
    _geom_hbond_distance_HA
    _geom_hbond_distance_DA
    _geom_hbond_angle_DHA
    _geom_hbond_publ_flag
    N1 H1N O1 . 0.858(17) 1.92(2) 2.632(3) 140(3) yes
    N2 H2N S1 3_575 0.847(17) 2.572(18) 3.412(2) 171(3) yes
_shelx_space_group_comment
;
The symmetry employed for this shelxl refinement is uniquely defined
by the following loop, which should always be used as a source of
symmetry information in preference to the above space-group names.
They are only intended as comments.
;
_shelx_estimated_absorpt_T_min     0.790
_shelx_estimated_absorpt_T_max     0.842
_shelx_hkl_file
;
   0   0  -3 317.889 36.7276   1
   0   0  -4 270036. 870.227   1
   0   0   4 265280. 855.299   4
   0   0   5 765.740 73.1130   4
   0   0  -5 869.424 70.0601   1
   0   0  -6 30143.2 364.228   1
   0   0   6 29665.0 355.224   4
   0   0   7 265.315 58.4369   4
   0   0  -7 179.438 43.2610   5
   0   0  -7 318.645 57.1466   1
   0   0   8 1147.44 91.5047   4
   0   0  -8 1064.97 73.5676   5
   0   0  -8 1147.99 90.5786   1
   0   0  -9 948.376 109.250   1
   0   0   9 1250.97 130.810   4
   0   0 -10 169039. 1127.24   1
   0   0  10 169150. 1098.01   4
   0   0 -10 171110. 941.948   5
   0   0  11 2896.85 177.743   4
   0   0 -11 2467.67 165.995   1
   0   0 -12 552.227 89.3698   1
   0   0 -12 602.393 82.9170   5
   0   0  12 668.594 96.0794   4
   0   0 -13 1166.26 129.050   5
   0   0 -13 1615.44 156.085   1
   0   0  13 1531.24 166.245   4
   0   0  14 103978. 1031.98   4
   0   0  15 2532.98 206.275   4
   0   0  16 6732.37 301.568   4
   0   0  17 1391.77 184.675   4
   0   0  18 50299.4 836.137   4
   0   0  19 1436.51 209.208   4
   0   0  20 4804.97 308.984   4
   0   0  21 624.519 191.874   4
   0   0  22 12073.0 495.314   4
   0   0  23 412.660 189.895   4
   0   0  24 4952.36 360.059   4
   0   0  25 140.344 175.326   4
   0   0  26 113.674 174.561   4
   0   0  27 170.573 196.814   4
   0   0  28 7705.53 482.344   4
   0   1   0 47.6013 50.4143   5
   0   1  -1 299413. 1072.79   5
   0   1   1 299438. 1003.56   5
   0   1   2 236752. 869.741   5
   0   1  -2 238563. 1004.43   5
   0  -1   2 238887. 767.845   3
   0   1   3 94737.8 536.035   5
   0  -1   3 93287.6 525.294   4
   0  -1   3 94766.3 479.895   2
   0  -1   3 93953.8 527.182   3
   0   1  -3 94293.9 663.866   5
   0   1  -4 511608. 1581.00   5
   0   1   4 521617. 1428.96   1
   0  -1   4 524543. 1372.14   3
   0  -1   4 515009. 1240.34   2
   0   1  -5 522.593 92.0550   5
   0   1  -5 701.616 63.7107   2
   0  -1   5 520.655 76.4554   4
   0   1   5 400.919 76.2334   1
   0  -1   6 169346. 915.733   4
   0   1  -6 167597. 807.617   2
   0   1   6 168366. 948.012   1
   0   1  -6 171281. 1007.14   5
   0   1   6 168831. 770.894   4
   0  -1   7 1993.60 125.135   4
   0   1  -7 2115.54 135.608   5
   0   1  -7 2112.93 108.727   2
   0   1   7 2125.54 127.949   1
   0   1   7 2091.53 105.419   4
   0  -1   8 3410.81 160.537   4
   0   1   8 3418.78 164.532   1
   0   1   8 3319.55 138.495   4
   0   1  -8 3639.21 169.570   5
   0   1  -8 3303.56 142.248   2
   0   1  -9 103380. 888.345   5
   0   1  -9 102495. 807.305   2
   0  -1   9 105415. 867.611   4
   0   1   9 105228. 770.684   4
   0   1   9 104260. 894.172   1
   0   1  10 66457.1 659.417   4
   0   1  10 65857.3 747.869   1
   0  -1  10 66445.1 726.021   4
   0   1 -10 65831.6 740.338   5
   0   1 -10 66760.4 685.309   2
   0   1  11 7143.72 270.839   1
   0   1 -11 7510.70 249.577   2
   0   1 -11 7569.25 253.601   1
   0   1  11 7361.97 242.854   4
   0   1 -11 7276.77 265.642   5
   0  -1  11 7695.21 270.914   4
   0   1  12 1982.66 153.460   4
   0   1 -12 2087.71 156.534   1
   0   1 -12 1939.68 160.129   5
   0   1 -12 2095.26 156.363   2
   0   1  12 1964.71 172.333   1
   0  -1  12 2170.44 174.079   4
   0  -1  13 57873.4 778.220   4
   0   1  13 59301.8 723.698   4
   0   1 -13 57667.6 730.794   1
   0   1 -13 59100.6 753.599   2
   0   1 -13 58675.0 771.627   5
   0   1 -14 16696.3 425.973   2
   0   1  14 16357.3 411.017   4
   0   1 -14 15738.7 423.118   5
   0   1 -14 15677.0 409.230   1
   0  -1  14 16439.2 436.909   4
   0   1 -15 3044.35 220.679   5
   0   1  15 3490.52 213.926   4
   0  -1  15 3134.74 228.200   4
   0   1 -16 9710.24 364.249   5
   0   1  16 9856.64 347.102   4
   0  -1  16 9649.50 369.319   4
   0  -1  17 602.034 183.378   4
   0   1  17 884.113 170.470   4
   0  -1  18 34328.5 710.933   4
   0   1  18 34624.7 679.768   4
   0   1  19 52938.5 860.630   4
   0  -1  19 50445.2 903.481   4
   0  -1  20 13833.5 506.288   4
   0   1  20 14522.0 483.814   4
   0  -1  21 4548.39 322.203   4
   0   1  21 5347.60 327.319   4
   0   1  22 197.946 162.400   4
   0  -1  22-66.5340 156.497   4
   0  -1  23 3073.80 300.523   4
   0   1  23 3712.39 304.791   4
   0   1  24 10905.6 487.124   4
   0  -1  24 10083.7 490.488   4
   0   1  25 2759.29 302.135   4
   0  -1  25 2428.26 300.888   4
   0   1  26 2311.89 295.629   4
   0  -1  26 2358.83 308.707   4
   0   1  27 4563.51 369.710   4
   0  -1  27 4295.62 379.991   4
   0   1  28 197.032 205.785   4
   0   2   0 98.1134 87.2584   5
   0  -2   0 222.318 43.1848   3
   0  -2   1 36896.4 339.069   3
   0  -2  -1 36158.3 282.999   3
   0   2  -1 37277.1 552.332   5
   0   2   1 36854.4 529.110   5
   0  -2   2 2201.60 98.6014   4
   0   2   2 2287.35 159.276   5
   0  -2  -2 2144.89 71.1087   3
   0   2  -2 2409.27 167.475   5
   0  -2   2 2138.45 99.1452   3
   0  -2   3 59768.6 498.392   3
   0   2  -3 60274.2 724.918   5
   0  -2   3 60121.0 482.388   4
   0   2   3 60996.0 648.212   5
   0   2  -4 327.683 124.597   5
   0  -2   4 207.803 63.7088   2
   0   2   4 109.902 95.5423   5
   0  -2   4 187.315 69.9847   3
   0  -2   4 162.031 70.9848   4
   0  -2   5 20723.7 354.057   3
   0  -2   5 20490.7 332.274   4
   0  -2   5 20825.2 314.716   2
   0   2  -5 21591.8 467.707   5
   0   2   5 20371.1 382.572   5
   0   2   5 20669.7 371.014   1
   0   2   6 140172. 948.166   5
   0   2   6 140905. 1006.83   1
   0  -2   6 138010. 899.966   4
   0   2  -6 140712. 1194.51   5
   0  -2   7 37532.9 492.950   4
   0   2   7 37048.0 552.062   1
   0   2  -7 37605.4 648.636   5
   0   2   7 36824.7 489.738   5
   0   2   8 40781.9 503.385   5
   0  -2   8 40490.4 535.035   4
   0   2  -8 39741.2 679.131   5
   0   2   8 38933.9 585.863   1
   0   2   8 39939.6 433.732   4
   0   2   9 41788.7 511.158   5
   0   2   9 40237.2 632.185   1
   0  -2   9 41075.9 572.311   4
   0   2  -9 41254.4 712.482   5
   0   2 -10 307.679 147.007   5
   0  -2  10 280.785 109.314   4
   0   2  10 394.571 100.152   5
   0   2  10 257.846 121.872   1
   0   2 -11 14587.4 453.998   5
   0  -2  11 14461.4 376.115   4
   0   2 -12 22020.3 563.606   5
   0  -2  12 22887.2 481.574   4
   0  -2  13 729.567 135.002   4
   0   2 -13 521.874 160.841   5
   0   2 -14 6329.78 339.311   5
   0  -2  14 5964.47 285.109   4
   0  -2  15 33794.8 647.262   4
   0   2 -15 32990.6 748.074   5
   0  -2  16 7256.60 333.282   4
   0   2 -16 6816.98 376.149   5
   0   2 -17 147.231 164.131   5
   0  -2  17 66.4702 131.565   4
   0  -2  18 1645.50 198.530   4
   0   2 -18 1638.77 225.107   5
   0  -2  19 2098.67 224.766   4
   0  -2  20 2849.97 259.276   4
   0  -2  21 8.48842 156.324   4
   0  -2  22 3321.01 301.315   4
   0  -2  23 2348.13 289.831   4
   0  -2  24 605.293 253.786   4
   0  -2  25 20210.4 693.013   4
   0  -2  26 2461.50 324.594   4
   0   3   0 131.828 142.222   5
   0   3   1 6504.15 307.789   5
   0   3  -1 6844.70 324.220   5
   0   3  -2 643.737 158.456   5
   0   3   2 596.572 156.777   5
   0   3  -3 6637.85 324.305   5
   0   3   3 6913.85 308.986   5
   0   3  -4 4294.90 283.887   5
   0   3   4 4545.85 259.985   5
   0   3  -5 198.496 145.990   5
   0   3   5-36.0706 135.613   5
   0   3   6 1685.20 189.409   5
   0   3  -6 1592.63 218.276   5
   0   3  -7 37838.9 800.141   5
   0   3   7 40511.9 664.409   5
   0   3   8 7538.60 308.364   5
   0   3  -8 7348.46 387.083   5
   0   3  -9 508.222 182.720   5
   0   3 -10 484.608 196.908   5
   0  -3  11 34.1661 147.177   4
   0   3 -11-72.9033 211.886   5
   0   3 -12 362.823 196.054   5
   0  -3  12 637.268 147.873   4
   0  -3  13 107.687 138.365   4
   0   3 -13-91.8706 223.053   5
   0   3 -14 13253.3 568.278   5
   0  -3  14 12707.5 419.585   4
   0  -3  15 97.7729 139.332   4
   0   3 -15-367.008 216.012   5
   0  -3  16 1867.74 206.062   4
   0   3 -16 1644.20 268.160   5
   0   3 -17 881.003 227.911   5
   0  -3  17 920.427 182.926   4
   0   3 -18 842.523 227.455   5
   0  -3  18 759.521 183.889   4
   0   3 -19 430.769 223.247   5
   0  -3  19 477.078 184.389   4
   0  -3  20 3179.80 291.326   4
   0  -3  21 9740.86 465.072   4
   0  -3  22 5583.03 389.414   4
   0  -3  23 256.184 220.316   4
   0  -3  24-72.9997 228.269   4
   0   4   0 784.037 210.960   5
   0   4  -1 73.0010 187.864   5
   0   4   1 240.464 181.095   5
   0   4  -2 270.562 216.428   5
   0   4   2 492.413 215.059   5
   0   4  -3 9365.47 479.197   5
   0   4   3 9201.39 438.796   5
   0   4  -4 330.613 223.148   5
   0   4   4 120.609 183.594   5
   0   4   5 453.909 189.494   5
   0   4  -5 246.840 198.323   5
   0   4  -6 179.243 200.894   5
   0   4   6 179.603 179.999   5
   0   4  -7-55.3737 220.116   5
   0   4  -8 288.495 222.021   5
   0   4  -9 1452.06 288.815   5
   0   4 -10-319.692 260.098   5
   0   4 -11 509.583 251.796   5
   0   4 -12-106.542 268.624   5
   0   4 -13 2509.75 351.508   5
   0   4 -14-333.937 301.802   5
   0   4 -16-107.501 243.383   5
   0   4 -17 1314.86 293.921   5
   0   4 -18 275.799 247.051   5
   0   4 -19 1666.81 320.886   5
   0   5   0 66.6547 241.643   5
   0   5  -1 87.2618 244.969   5
   0   5   1 247.220 238.227   5
   0   5   2 745.194 282.404   5
   0   5  -2 342.477 262.742   5
   0   5  -3 737.817 279.802   5
   0   5   3 823.641 271.585   5
   0   5  -4-338.028 259.907   5
   0   5   4-34.7376 244.624   5
   0   5  -5-285.738 283.823   5
   0   5  -6 75.9469 255.725   5
  -1   0  29 374.226 244.905   4
  -1   0  28-194.736 213.070   4
  -1   0  27-179.921 192.968   4
  -1   0  26-34.1200 175.784   4
  -1   0  25 328.770 179.931   4
  -1   0  24 10654.2 474.644   4
  -1   0  23 1033.61 219.454   4
  -1   0  22 24410.8 666.894   4
  -1   0  21 1920.56 245.961   4
  -1   0  20 41469.6 799.886   4
  -1   0  19 1411.98 212.879   4
  -1   0  18 21678.4 539.583   4
  -1   0  17 3326.81 249.070   4
  -1   0  16 111191. 1121.58   4
  -1   0  15 2786.53 234.259   4
  -1   0  14 9988.00 320.823   4
   1   0 -13 547.032 87.4694   5
   1   0 -13 926.257 121.733   1
  -1   0  13 751.508 131.036   4
   1   0 -12 47741.8 628.086   1
   1   0 -12 45940.5 452.887   5
  -1   0  12 46407.0 620.462   4
  -1   0  11 1355.61 157.483   4
   1   0 -11 1764.66 150.913   1
   1   0 -11 609.178 77.0546   5
  -1   0  10 97328.6 833.202   1
   1   0 -10 96186.0 576.607   5
   1   0 -10 98260.9 810.585   1
  -1   0   9 44.8291 55.6467   1
  -1   0   9 118.347 65.0027   4
  -1   0   8 1351.67 94.2072   1
   1   0  -8 1316.22 88.8242   1
  -1   0   8 1280.48 93.1368   4
  -1   0   7 153.575 46.2893   1
  -1   0   7 117.434 45.6025   4
  -1   0   6 305155. 1101.78   1
  -1   0   6 312831. 1096.71   4
  -1   0   5 1380.53 74.7294   1
  -1   0   5 1410.27 73.2823   3
  -1   0   4 7672.75 140.151   4
  -1   0   4 6529.78 139.096   3
  -1   0  -2 112649. 490.476   2
  -1   0  -3 31.3432 22.8343   2
  -1   0  -4 9015.31 187.431   5
  -1   0  -5 57.5606 43.7970   5
  -1   0  -6 2177.86 108.148   5
   1   0   6 1971.74 101.245   4
  -1   0  -7 245.890 68.4709   5
   1   0   7 152.901 51.4745   4
  -1   0  -8 100373. 755.548   5
   1   0   8 100180. 786.873   4
  -1   0  -9 302.060 76.2023   1
   1   0   9 174.261 67.7254   4
   1   0  10 3692.95 177.752   4
  -1   0 -10 3635.32 168.110   5
  -1   0 -10 3702.74 182.255   1
  -1   0 -11 160.796 81.7092   1
  -1   0 -11 159.256 78.9174   5
   1   0  11 288.707 88.6498   4
   1   0  12 25037.6 489.091   4
  -1   0 -12 25356.0 495.411   1
  -1   0 -12 25002.6 454.633   5
  -1   0 -13 764.881 133.663   5
   1   0  13 948.084 148.702   4
  -1   0 -14 52959.4 705.702   5
   1   0  14 51922.7 762.765   4
   1   0  15 1008.75 153.218   4
   1   0  16 6199.12 298.611   4
   1   0  17 854.224 177.485   4
   1   0  18 41812.9 793.215   4
   1   0  19 6758.14 381.865   4
   1   0  20 125731. 1438.62   4
   1   0  21 4261.64 340.748   4
   1   0  22 44409.7 919.255   4
   1   0  23 1383.84 255.319   4
   1   0  24 819.468 224.401   4
   1   0  25 143.546 183.167   4
   1   0  26 647.412 223.246   4
   1   0  27 428.390 226.663   4
   1   0  28 10801.7 571.257   4
  -1  -1  28 218.644 213.555   4
  -1  -1  27 1851.30 284.139   4
  -1   1  27 1715.35 270.144   4
  -1   1  26 3163.81 306.002   4
  -1  -1  26 3345.34 331.767   4
  -1  -1  25 2621.59 286.404   4
  -1   1  25 2637.52 281.915   4
  -1   1  24 9680.39 447.186   4
  -1  -1  24 9759.64 469.132   4
  -1  -1  23 1729.93 244.167   4
  -1   1  23 1912.21 237.887   4
  -1   1  22 10089.0 432.980   4
  -1  -1  22 10060.6 452.383   4
  -1   1  21 21414.5 602.316   4
  -1  -1  21 23455.2 636.321   4
  -1   1  20 908.878 189.218   4
  -1  -1  20 420.623 183.602   4
  -1   1  19 4757.77 277.315   4
  -1  -1  19 4438.14 286.244   4
  -1   1  18 4713.63 265.692   4
  -1  -1  18 4399.66 281.879   4
  -1  -1  17 5659.61 295.703   4
  -1   1  17 5783.16 276.287   4
  -1  -1  16 2814.20 219.451   4
  -1   1  16 2686.06 203.550   4
   1   1 -15 36526.2 614.302   5
  -1  -1  15 35916.0 650.224   4
  -1   1  15 37609.3 606.255   4
   1   1 -14 57135.4 735.246   5
  -1  -1  14 56270.7 778.903   4
  -1   1  14 56459.3 718.946   4
   1   1 -14 56072.9 728.798   1
  -1  -1  13 3659.41 212.391   4
  -1   1  13 3790.97 200.364   4
   1   1 -13 3148.38 189.348   5
   1   1 -13 3636.46 191.383   1
  -1   1  12 33194.8 498.237   4
  -1   1  12 34052.3 598.068   1
   1   1 -12 32034.2 516.993   5
   1   1 -12 33150.7 509.787   1
  -1  -1  12 34084.1 563.460   4
   1   1 -11 80903.7 784.346   5
  -1  -1  11 79657.4 822.246   4
  -1   1  11 80714.0 880.040   1
  -1   1  11 80113.7 734.490   4
   1   1 -11 80716.4 753.602   1
  -1   1  10 19489.0 340.757   4
   1   1 -10 18999.1 373.260   5
  -1  -1  10 18630.1 381.194   4
   1   1 -10 19005.8 353.914   1
   1   1  -9 7957.23 216.585   1
  -1  -1   9 8055.98 254.146   3
  -1  -1   9 7956.00 236.589   4
  -1   1   9 8165.87 209.637   4
  -1   1   9 7936.82 256.079   1
   1   1  -9 7713.39 232.170   5
   1   1  -8 2353.28 112.614   1
  -1  -1   8 2260.44 130.888   3
  -1   1   8 2353.57 139.391   1
   1   1  -8 2356.32 131.535   5
  -1  -1   8 2303.37 128.611   4
  -1   1   8 2460.91 109.954   4
   1   1  -7 3747.55 155.647   5
  -1  -1   7 3257.51 142.997   4
  -1   1   7 3684.27 120.748   4
  -1   1   7 3534.00 154.706   1
   1   1  -7 3335.50 121.754   1
  -1  -1   7 3178.92 142.579   3
  -1   1   7 3330.89 88.7711   5
  -1  -1   6 24827.2 357.763   3
   1   1  -6 24748.0 283.870   1
  -1  -1   6 24635.1 352.886   4
  -1   1   6 24630.0 268.579   4
  -1   1   6 24515.7 242.109   5
   1   1  -6 25153.5 361.020   5
   1   1  -5 28506.6 272.732   1
  -1  -1   5 28216.3 356.796   4
   1   1  -5 28246.4 370.739   5
  -1   1   5 28191.0 250.600   4
  -1   1   5 28041.5 274.242   5
   1   1  -5 28694.9 274.694   2
  -1  -1   5 29375.3 363.821   3
   1   1  -4 15676.0 173.802   1
  -1   1   4 15349.9 214.273   5
   1   1  -4 15571.7 170.423   2
  -1  -1   4 15471.2 246.454   4
  -1  -1   4 15968.9 247.177   3
   1   1  -4 15486.4 268.010   5
  -1  -1   3 602826. 1381.69   4
   1   1  -3 599653. 1605.01   5
  -1  -1   2 7628.56 149.411   3
  -1  -1   2 6931.47 147.349   4
   1   1  -2 7114.02 177.989   5
   1   1  -1 937.517 75.7736   5
  -1   1   1 1132.04 81.4392   5
  -1  -1   1 1005.08 55.7129   3
  -1   1   0 1774.02 102.538   5
  -1   1  -1 312718. 1217.92   5
   1   1   1 310138. 762.338   1
  -1   1  -2 189547. 991.687   5
   1   1   2 190397. 697.634   1
   1  -1   2 189673. 683.919   4
   1  -1   3 453220. 1197.14   4
   1   1   3 453923. 1233.24   1
  -1   1  -3 453493. 1605.54   5
  -1   1  -4 633808. 1965.38   5
   1  -1   4 639542. 1627.60   2
   1   1   4 620945. 1588.27   1
   1  -1   4 622141. 1551.17   4
  -1  -1  -4 623553. 1561.58   1
  -1   1  -5 2764.22 164.719   5
   1  -1   5 3776.09 156.296   4
   1  -1   5 2763.11 129.241   2
  -1  -1  -5 3609.42 144.500   1
   1   1   5 3559.14 150.514   1
  -1  -1  -6 50818.6 529.213   1
  -1   1  -6 52982.4 508.566   2
  -1   1  -6 52492.6 620.733   5
   1  -1   6 50632.6 527.645   2
   1  -1   6 50668.7 522.591   4
  -1   1  -7 12258.6 314.176   5
  -1   1  -7 12498.2 264.396   2
   1  -1   7 13169.0 287.560   4
  -1  -1  -7 12417.2 281.151   1
  -1  -1  -8 21584.4 390.897   1
  -1   1  -8 20789.0 360.888   2
  -1   1  -8 20942.9 424.718   5
   1  -1   8 20781.8 380.703   4
   1  -1   9 4331.49 190.180   4
  -1  -1  -9 4117.50 191.804   1
  -1   1  -9 4414.29 215.300   5
  -1   1  -9 4389.62 179.752   2
   1  -1  10 590.233 96.1556   4
  -1   1 -10 609.521 86.2723   2
  -1  -1 -10 761.651 106.820   1
   1   1  10 762.337 96.7253   4
  -1   1 -10 707.681 119.098   5
  -1   1 -11 4460.52 228.285   5
  -1   1 -11 4580.53 207.521   2
   1   1  11 4617.39 200.581   4
   1  -1  11 4276.59 206.320   4
  -1  -1 -11 4538.09 218.623   1
   1   1  12 1102.61 120.978   4
   1  -1  12 1118.82 125.336   4
  -1   1 -12 1107.20 122.182   2
  -1   1 -12 1028.45 133.519   5
  -1   1 -13 6030.40 283.668   5
   1  -1  13 6419.50 276.707   4
   1   1  13 6457.97 262.736   4
  -1   1 -13 6112.34 264.794   2
   1   1  14 25682.3 526.943   4
   1  -1  14 24971.7 543.458   4
  -1   1 -14 25251.8 578.312   5
   1  -1  15 5449.34 286.488   4
   1   1  15 5682.78 281.135   4
  -1   1 -15 5256.21 285.962   5
  -1   1 -16 30172.2 655.474   5
   1   1  16 31322.5 636.203   4
   1  -1  16 30650.4 651.955   4
   1  -1  17 9466.26 388.325   4
   1   1  17 9276.57 377.214   4
   1   1  18 13330.7 450.660   4
   1  -1  18 12816.4 463.095   4
   1   1  19 16222.7 516.155   4
   1  -1  19 16097.4 529.639   4
   1  -1  20 3060.09 280.270   4
   1   1  20 3246.87 262.457   4
   1  -1  21 613.959 207.686   4
   1   1  21 743.859 190.985   4
   1   1  22 19235.1 606.551   4
   1  -1  22 20814.2 651.286   4
   1  -1  23 1689.56 274.104   4
   1   1  23 1909.93 257.959   4
   1   1  24 537.365 212.177   4
   1  -1  24 288.509 216.848   4
   1   1  25 1301.08 264.163   4
   1  -1  25 1085.36 266.013   4
   1   1  26 12604.8 558.435   4
   1  -1  26 11882.3 566.821   4
   1   1  27 1536.82 285.977   4
   1  -1  27 1278.71 272.024   4
   1   1  28 499.512 246.948   4
   1   1  29 2650.47 374.327   4
  -1  -2  26 358.869 219.998   4
  -1  -2  25 3386.97 331.559   4
  -1  -2  24 1348.50 236.556   4
  -1  -2  23 45.0836 184.738   4
  -1  -2  22 3377.52 298.588   4
  -1  -2  21 96.9753 149.965   4
  -1  -2  20 440.544 160.952   4
  -1  -2  19 177.209 144.165   4
  -1  -2  18 11282.8 419.218   4
   1   2 -17 20880.0 600.650   5
  -1  -2  17 20788.1 540.351   4
   1   2 -16 5376.86 339.453   5
  -1  -2  16 5965.08 306.233   4
  -1  -2  15 16175.6 466.122   4
   1   2 -15 16724.4 522.225   5
   1   2 -14 27832.3 640.289   5
  -1  -2  14 29104.1 576.847   4
   1   2 -13 2621.43 229.431   5
  -1  -2  13 2763.59 204.372   4
  -1  -2  12 895.573 126.850   4
   1   2 -12 636.743 144.859   5
  -1  -2  11 521.455 111.575   4
   1   2 -11 631.989 146.496   5
   1   2 -10 12.8782 105.545   5
  -1  -2  10 72.9154 87.4956   4
   1   2  -9 266.889 118.855   5
  -1   2   9 268.926 102.148   1
  -1  -2   9 318.949 92.8106   3
  -1   2   9 285.568 80.3203   5
  -1  -2   9 223.936 86.1252   4
   1   2  -8 15833.7 419.199   5
  -1   2   8 16371.1 328.715   5
  -1   2   8 16825.5 392.922   1
  -1  -2   8 17198.3 377.538   3
  -1  -2   8 16510.0 351.545   4
  -1   2   7 3757.70 178.874   5
   1   2  -7 4058.79 224.225   5
  -1  -2   7 3548.35 175.655   4
  -1  -2   7 3551.29 174.017   3
  -1   2   6 3848.64 190.646   5
  -1  -2   6 3348.82 168.947   3
   1   2  -6 3731.77 226.720   5
  -1  -2   6 3336.81 169.816   4
   1   2  -5 166666. 1240.79   5
  -1  -2   5 168598. 954.079   4
  -1   2   5 168168. 1063.30   5
  -1   2   4 33921.4 491.821   5
  -1  -2   4 32524.4 290.966   2
  -1  -2   4 32932.9 415.087   3
  -1  -2   4 33281.9 401.550   4
  -1  -2   3 3800.49 143.193   3
   1   2  -3 3950.58 204.290   5
  -1  -2   3 3854.12 147.238   4
  -1   2   3 4316.12 193.595   5
  -1  -2   3 3689.32 97.9647   2
  -1   2   2 34798.4 519.616   5
  -1  -2   2 34564.1 378.532   3
   1   2  -2 33101.7 523.573   5
  -1  -2   1 8359.96 182.661   3
  -1   2   1 8431.89 265.597   5
   1   2  -1 8121.75 261.815   5
  -1   2   0 17523.5 393.383   5
   1   2   0 18352.9 372.905   5
  -1  -2   0 18388.6 252.012   3
   1   2   1 105.817 82.9721   5
   1  -2   1 55.3547 35.0366   4
  -1  -2  -1 25.1435 37.3224   3
  -1   2  -1 56.2509 89.0486   5
   1  -2   2 20530.4 249.232   4
   1   2   2 20761.4 395.221   5
  -1   2  -2 20031.8 451.424   5
   1   2   2 20166.8 291.817   1
  -1  -2  -2 21141.9 248.600   3
   1   2   3 32260.9 393.010   1
   1   2   3 33473.5 497.279   5
  -1   2  -3 33440.0 574.482   5
   1  -2   3 33858.8 357.388   4
  -1   2  -4 19600.3 463.036   5
   1  -2   4 20780.1 305.520   4
   1   2   4 19577.1 334.796   1
   1   2   4 20178.9 389.110   5
   1   2   5 104435. 810.991   1
  -1   2  -5 106110. 1087.26   5
   1  -2   5 107110. 732.511   4
   1   2   5 104444. 842.652   5
   1   2   6 4488.95 200.462   1
   1  -2   6 5005.49 184.163   4
  -1   2  -6 4689.24 270.767   5
   1   2   7 373.284 112.565   1
  -1   2  -7 757.371 153.897   5
   1  -2   7 499.084 100.662   2
   1   2   8 72866.0 798.132   1
  -1   2  -8 73832.1 958.931   5
   1  -2   8 73422.9 742.654   4
   1  -2   9 32543.3 525.706   4
  -1   2  -9 33713.9 678.920   5
   1   2   9 33268.2 572.039   1
   1   2  10 10044.4 334.392   1
  -1   2 -10 9781.05 399.494   5
   1  -2  10 10350.8 320.961   4
   1  -2  11 10360.3 326.883   4
  -1   2 -11 10154.0 404.791   5
   1   2  11 10331.2 296.959   4
  -1   2 -12 2534.92 241.003   5
   1   2  12 2569.54 175.156   4
   1  -2  12 2230.26 186.575   4
  -1   2 -13 11298.8 452.476   5
   1  -2  13 10088.5 365.639   4
  -1   2 -14 475.844 175.266   5
   1  -2  14 408.419 132.715   4
  -1   2 -15 3807.00 295.715   5
   1  -2  15 3480.66 241.151   4
  -1   2 -16 3461.15 292.114   5
   1  -2  16 3077.62 247.791   4
  -1   2 -17 5850.90 370.553   5
   1  -2  17 4590.83 304.843   4
   1  -2  18 162.609 154.042   4
  -1   2 -18 264.092 186.055   5
   1  -2  19 8859.43 408.268   4
   1  -2  20 82.2439 150.673   4
   1  -2  21 44.3182 173.087   4
   1  -2  22 3237.87 318.644   4
   1  -2  23 14532.6 585.626   4
   1  -2  24 598.623 242.171   4
   1  -2  25 612.433 229.107   4
   1  -2  26 7628.88 468.119   4
  -1  -3  24 552.049 243.601   4
  -1  -3  23 4227.32 357.699   4
  -1  -3  22 116.364 199.733   4
  -1  -3  21 616.032 206.013   4
  -1  -3  20 48.7469 167.972   4
   1   3 -19-17.9021 162.850   5
  -1  -3  19-64.6888 162.168   4
  -1  -3  18 620.470 178.175   4
   1   3 -18 109.917 176.029   5
  -1  -3  17 2595.67 243.320   4
   1   3 -17 2132.58 290.351   5
   1   3 -16-87.6728 194.480   5
  -1  -3  16 65.8451 131.366   4
  -1  -3  15 566.248 155.595   4
   1   3 -15 172.433 177.158   5
  -1  -3  14 85.4577 133.673   4
   1   3 -14 32.7931 198.809   5
   1   3 -13 2079.13 268.919   5
  -1  -3  13 1969.48 196.532   4
  -1  -3  12 387.406 139.814   4
   1   3 -12 563.271 218.618   5
  -1  -3  11 14723.3 412.793   4
   1   3 -11 16340.2 565.069   5
  -1  -3  10 206.622 126.828   4
   1   3 -10 857.187 212.801   5
  -1  -3   9 9686.69 312.891   4
   1   3  -9 10953.5 450.629   5
  -1   3   8 32884.8 604.029   5
   1   3  -8 32713.5 732.959   5
  -1   3   7 1141.73 174.515   5
   1   3  -7 1210.07 199.580   5
   1   3  -6 247.950 141.923   5
  -1   3   6 327.416 129.889   5
  -1   3   5 61.7564 123.555   5
   1   3  -5 88.1373 123.380   5
  -1   3   4 846.746 150.342   5
   1   3  -4 1038.58 173.679   5
  -1   3   3 954.357 185.785   5
   1   3  -3 796.330 172.874   5
  -1   3   2 34927.6 678.217   5
   1   3  -2 34886.8 685.439   5
   1   3  -1 8192.43 345.442   5
  -1   3   1 8720.64 364.551   5
   1   3   0 4461.44 263.415   5
  -1   3   0 4485.38 280.870   5
  -1   3  -1 12902.2 445.279   5
   1   3   1 12955.2 411.497   5
   1   3   2 3088.74 222.903   5
  -1   3  -2 3336.83 261.735   5
  -1   3  -3 230.258 151.596   5
   1   3   3 164.499 126.999   5
   1   3   4 8877.51 330.839   5
  -1   3  -4 8590.32 395.654   5
   1   3   5 9834.62 350.677   5
  -1   3  -5 9249.49 413.590   5
   1   3   6 14756.4 418.693   5
  -1   3  -6 13489.9 502.247   5
  -1   3  -7 8458.72 425.270   5
   1   3   7 8713.31 334.615   5
  -1   3  -8 649.901 195.653   5
   1   3   8 1010.98 160.241   5
  -1   3  -9-154.257 213.647   5
   1   3   9 290.120 135.435   5
  -1   3 -10 5860.25 381.124   5
  -1   3 -11 250.723 224.410   5
  -1   3 -12 21266.1 706.007   5
  -1   3 -13 1496.62 271.275   5
   1  -3  14 4347.17 257.989   4
  -1   3 -14 4392.13 357.832   5
   1  -3  15 4787.86 288.085   4
  -1   3 -15 5080.27 390.710   5
  -1   3 -16 3288.14 347.220   5
   1  -3  16 2878.74 245.293   4
   1  -3  17 1550.94 208.479   4
  -1   3 -17 1708.34 280.311   5
  -1   3 -18 134.512 204.920   5
   1  -3  18 89.8879 151.685   4
   1  -3  19 5584.86 346.317   4
  -1   3 -19 6030.07 470.885   5
   1  -3  20 858.467 211.672   4
  -1   3 -20 1280.58 303.495   5
   1  -3  21 154.718 185.651   4
   1  -3  22 1013.77 238.340   4
   1  -3  23 362.343 198.547   4
   1  -3  24 10.5125 189.748   4
   1   4 -20 176.849 221.334   5
   1   4 -19-39.5132 202.663   5
   1   4 -18-512.375 247.777   5
   1   4 -17 80.4209 279.690   5
   1   4 -16-143.922 292.101   5
   1   4 -15 17.1972 227.255   5
   1   4 -14 75.0299 239.553   5
   1   4 -13-71.8179 232.203   5
   1   4 -12-148.995 248.150   5
   1   4 -11-78.7735 246.402   5
   1   4 -10-32.9165 221.310   5
   1   4  -9 492.922 243.985   5
   1   4  -8 377.397 234.652   5
   1   4  -7 7192.46 440.948   5
   1   4  -6 366.163 206.547   5
  -1   4   6-21.4614 183.544   5
   1   4  -5 292.731 198.807   5
  -1   4   5 241.810 192.199   5
   1   4  -4 493.326 209.537   5
  -1   4   4 176.706 198.195   5
  -1   4   3 5137.81 362.674   5
   1   4  -3 4767.39 355.447   5
   1   4  -2 1320.31 238.113   5
  -1   4   2 1487.34 253.334   5
  -1   4   1 1410.39 250.812   5
   1   4  -1 1150.49 226.896   5
  -1   4   0 520.764 209.748   5
   1   4   0 410.100 185.984   5
   1   4   1 5291.67 350.212   5
  -1   4  -1 4974.50 378.946   5
   1   4   2 432.088 199.200   5
  -1   4  -2 234.403 220.866   5
   1   4   3 1484.56 233.372   5
  -1   4  -3 1225.69 254.654   5
  -1   4  -4 329.237 211.859   5
   1   4   4 453.224 185.976   5
   1   4   5 736.425 205.061   5
  -1   4  -5 508.537 215.875   5
   1   4   6-9.15473 161.063   5
  -1   4  -6-88.0883 213.046   5
  -1   4  -7 2480.95 318.034   5
   1   4   7 3083.68 284.136   5
  -1   4  -8-87.7647 245.477   5
  -1   4  -9-416.663 285.416   5
  -1   4 -10 774.325 282.853   5
  -1   4 -11 13436.0 664.369   5
  -1   4 -12 1310.42 330.287   5
  -1   4 -13 368.354 240.222   5
  -1   4 -14 117.951 216.381   5
  -1   4 -15 560.417 247.329   5
  -1   4 -16 403.479 255.723   5
  -1   4 -17 2656.80 378.083   5
  -1   4 -18 2249.62 385.026   5
  -1   4 -19 568.886 275.044   5
   1   5  -6-242.912 253.335   5
   1   5  -5 795.044 287.789   5
   1   5  -4 401.808 278.902   5
   1   5  -3 1042.18 309.403   5
  -1   5   3 1173.15 305.725   5
  -1   5   2 533.550 273.807   5
   1   5  -2 1136.80 304.663   5
  -1   5   1-198.163 246.669   5
   1   5  -1 459.164 252.457   5
   1   5   0 729.238 287.717   5
  -1   5   0 551.277 271.942   5
   1   5   1 437.291 249.182   5
  -1   5  -1 3.32022 275.246   5
  -1   5  -2 77.4642 252.754   5
   1   5   2 530.268 249.302   5
  -1   5  -3-305.809 286.963   5
   1   5   3 174.889 224.632   5
   1   5   4-192.612 236.873   5
   1   5   5 119.737 225.131   5
  -1   5  -6 151.605 271.411   5
  -2   0  29 92.3616 210.321   4
  -2   0  28 165.231 182.675   4
  -2   0  27 19.5018 166.205   4
  -2   0  26 3969.96 324.704   4
  -2   0  25 108.544 162.325   4
  -2   0  24 539.043 176.476   4
  -2   0  23 64.7637 151.553   4
  -2   0  22 8812.36 393.372   4
  -2   0  21 269.908 165.410   4
  -2   0  20 10996.5 410.615   4
  -2   0  19 406.793 143.412   4
  -2   0  18 14998.8 442.538   4
  -2   0  17 190.802 117.340   4
  -2   0  16 243.383 96.6001   4
  -2   0  15 194.575 139.815   4
  -2   0  14 63867.8 771.519   4
  -2   0  13 17.9515 102.052   1
  -2   0  13 694.062 152.702   4
  -2   0  12 62773.7 737.772   1
  -2   0  12 62778.7 701.840   4
  -2   0  11 313.353 105.384   4
  -2   0  11 221.810 108.015   1
  -2   0  10 479537. 1757.76   4
  -2   0  10 481838. 1828.43   1
  -2   0   9 92.4374 64.5478   1
  -2   0   9 202.905 65.4273   3
  -2   0   9 160.595 71.0599   4
  -2   0   8 2837.34 129.568   1
  -2   0   8 2866.48 126.901   3
  -2   0   8 2860.17 126.268   4
  -2   0   7 24.5751 33.2692   3
  -2   0   7 23.2436 36.3610   4
  -2   0   6 81451.4 567.566   3
  -2   0   6 82850.4 573.693   4
  -2   0   5 223.224 40.8877   4
  -2   0   5 315.310 42.0110   3
  -2   0   4 168.650 30.0180   3
  -2   0   4 166.170 31.7676   4
  -2   0   3 49.4063 23.9161   4
  -2   0   3 20.7936 18.4226   3
  -2   0   2 48127.9 315.619   3
  -2   0   1 579.707 59.0331   5
  -2   0   0 50039.4 433.612   5
  -2   0  -1 39.7751 42.7078   5
   2   0   2 216.058 34.6515   2
  -2   0  -2 71.4258 46.9076   5
   2   0   3 102.682 37.4138   2
  -2   0  -3 137.188 41.0392   2
  -2   0  -4 979632. 2051.29   2
   2   0   4 978758. 2082.12   2
  -2   0  -5 470.498 123.491   5
  -2   0  -5 104.492 44.3606   2
  -2   0  -6 9080.14 250.539   5
  -2   0  -6 9179.87 236.826   2
  -2   0  -7-9.34238 53.8064   2
  -2   0  -7 614.653 123.470   5
  -2   0  -8 430439. 1790.54   2
  -2   0  -8 425061. 1833.32   5
  -2   0  -9 330.729 108.582   2
  -2   0  -9 1983.87 189.783   5
  -2   0 -10 13573.7 351.549   5
  -2   0 -10 13027.3 351.304   2
   2   0  10 12920.4 333.161   4
  -2   0 -11 83.6370 80.1328   5
   2   0  11 87.3755 77.3646   4
  -2   0 -11-3.38628 71.6534   2
   2   0  12 4759.75 229.842   4
  -2   0 -12 4141.34 221.398   5
   2   0  13 144.758 101.313   4
  -2   0 -13 471.321 133.647   5
   2   0  14 45274.3 738.535   4
  -2   0 -14 45623.8 723.310   5
   2   0  15 214.533 123.040   4
  -2   0 -15 358.960 140.372   5
   2   0  16 2418.70 207.323   4
   2   0  17 2156.36 235.665   4
   2   0  18 119284. 1362.56   4
   2   0  19 1629.68 283.484   4
   2   0  20 239.691 160.013   4
   2   0  21 233.419 172.942   4
   2   0  22 6730.84 395.759   4
   2   0  23 244.309 188.560   4
   2   0  24 529.005 208.145   4
   2   0  25 364.375 207.606   4
   2   0  26 8019.31 483.638   4
   2   0  27 936.789 284.916   4
   2   0  28 7712.64 510.591   4
  -2  -1  28 5843.04 416.206   4
  -2  -1  27 4326.80 360.974   4
  -2  -1  26 4204.76 352.946   4
  -2  -1  25 285.527 179.931   4
  -2   1  25 19.2993 162.816   4
  -2  -1  24-268.824 189.370   4
  -2   1  23 27.4290 148.393   4
  -2  -1  23 45.5412 147.762   4
  -2  -1  22 676.205 169.622   4
  -2   1  22 552.560 157.794   4
  -2   1  21 1118.54 172.818   4
  -2  -1  21 794.788 180.004   4
  -2  -1  20 1635.93 203.063   4
  -2   1  20 1433.15 176.476   4
  -2  -1  19 520.838 144.957   4
  -2   1  19 1414.32 176.293   4
  -2  -1  18 4844.17 282.963   4
  -2   1  18 5085.63 263.423   4
  -2  -1  17 16822.8 480.782   4
  -2   1  17 17244.2 447.382   4
  -2   1  16 77652.9 875.454   4
  -2  -1  16 78614.4 956.984   4
  -2  -1  15 11299.1 376.410   4
  -2   1  15 11831.7 344.684   4
   2   1 -14 16445.7 380.631   5
  -2   1  14 17281.2 386.516   4
  -2  -1  14 16828.2 421.468   4
  -2  -1  13 3637.75 204.393   4
  -2   1  13 3794.91 184.832   4
   2   1 -13 4091.94 195.614   5
  -2  -1  12 3.14165 79.0010   4
  -2   1  12-12.6033 67.3011   4
   2   1 -12 19.1929 78.1971   5
  -2  -1  12 202.901 92.8499   3
  -2   1  11 3013.84 147.245   4
  -2   1  11 3022.33 185.042   1
  -2  -1  11 3082.72 172.957   4
   2   1 -11 2923.58 157.179   5
  -2  -1  11 3190.25 180.643   3
  -2  -1  10 15490.5 358.077   3
  -2   1  10 15731.2 293.484   4
  -2  -1  10 15766.8 351.105   4
  -2   1  10 16465.1 380.295   1
   2   1 -10 15662.7 322.551   5
   2   1  -9 42242.8 507.876   5
  -2  -1   9 41899.0 556.206   3
  -2   1   9 42186.8 443.056   4
  -2  -1   9 41867.7 539.096   4
  -2  -1   8 49555.3 563.860   4
   2   1  -8 49146.4 528.220   5
  -2  -1   8 48716.3 593.329   3
  -2   1   8 50170.7 443.455   4
  -2   1   7 29830.6 314.277   4
  -2  -1   7 29967.8 420.102   4
  -2  -1   7 30168.5 419.542   3
   2   1  -7 30038.1 396.931   5
  -2   1   6 131935. 589.419   4
  -2   1   6 131779. 652.087   5
   2   1  -6 131721. 810.584   5
  -2  -1   6 132148. 849.889   3
  -2  -1   6 132429. 828.340   4
  -2  -1   5 189.777 53.3644   4
  -2   1   5 396.318 62.6732   5
  -2  -1   5 207.788 48.5022   3
   2   1  -5 93.8143 50.1411   5
  -2   1   5 284.510 35.0415   4
  -2   1   4 3422.76 126.001   5
  -2  -1   4 3359.76 125.229   3
  -2  -1   4 3165.58 73.4477   1
  -2  -1   4 3122.14 121.249   4
  -2   1   3 15762.9 271.356   5
  -2  -1   3 15675.9 250.270   3
  -2   1   2 196543. 972.239   5
  -2  -1   2 200636. 827.260   3
  -2   1   1 43501.4 482.210   5
  -2  -1   0 64165.5 315.642   2
  -2   1   0 64104.4 605.103   5
  -2  -1  -1 21604.9 226.855   2
  -2   1  -1 21140.7 368.080   5
  -2   1  -2 57407.7 624.984   5
  -2  -1  -2 57383.1 412.013   1
  -2  -1  -3 164683. 779.453   1
   2  -1   3 164824. 764.763   4
  -2   1  -3 164318. 1111.64   5
  -2   1  -4 55518.8 662.088   5
  -2  -1  -4 54170.1 497.028   1
   2  -1   4 55273.4 546.083   2
   2  -1   4 54472.8 490.961   4
  -2   1  -5 65896.1 745.598   5
   2  -1   5 66682.4 624.626   2
  -2  -1  -5 66859.8 593.785   1
   2  -1   5 66303.4 579.158   4
   2  -1   6 11912.2 280.249   2
   2  -1   6 12141.2 269.244   4
  -2  -1  -6 12005.9 274.279   1
  -2   1  -6 12325.7 341.655   5
  -2  -1  -7 7194.16 229.700   1
   2  -1   7 6761.89 219.474   4
   2  -1   7 6779.37 228.995   2
  -2   1  -7 7292.94 276.875   5
  -2  -1  -8 106766. 897.401   1
   2  -1   8 106698. 885.932   4
  -2   1  -8 106146. 1040.55   5
  -2   1  -9 80410.5 942.807   5
  -2   1  -9 79070.3 779.778   2
   2  -1   9 78977.2 802.700   4
  -2  -1  -9 80353.0 820.471   1
  -2   1 -10 3566.37 220.646   5
   2  -1  10 3626.43 194.991   4
  -2  -1 -10 3862.01 209.364   1
  -2   1 -10 3943.64 191.860   2
  -2   1 -11 19031.6 425.103   2
  -2  -1 -11 19061.7 445.280   1
  -2   1 -11 18995.8 485.035   5
   2  -1  11 19920.6 445.072   4
   2  -1  12 23425.8 505.156   4
  -2   1 -12 23786.0 563.871   5
  -2   1 -12 22958.5 478.482   2
   2  -1  13 3227.00 216.724   4
  -2   1 -13 3424.44 244.195   5
   2   1  13 3606.24 213.438   4
  -2   1 -14 21527.9 556.525   5
   2  -1  14 22243.2 530.479   4
   2   1  14 22249.7 504.391   4
   2  -1  15 12195.4 416.444   4
  -2   1 -15 12231.3 441.089   5
   2   1  15 12534.3 405.156   4
   2   1  16 581.533 205.928   4
  -2   1 -16 1159.37 220.999   5
   2  -1  16 1288.64 217.537   4
   2   1  17 78792.9 1061.38   4
   2  -1  17 79123.0 1085.16   4
  -2   1 -17 78920.2 1158.65   5
   2   1  18 3094.81 281.263   4
   2  -1  18 3776.77 281.425   4
   2   1  19 268.763 141.852   4
   2  -1  19 312.409 151.380   4
   2  -1  20 2290.56 253.065   4
   2   1  20 2395.18 244.483   4
   2  -1  21 1542.24 235.560   4
   2   1  21 1665.17 228.558   4
   2   1  22 1150.27 225.732   4
   2  -1  22 1204.35 261.823   4
   2   1  23 18964.3 642.007   4
   2  -1  23 18183.7 654.878   4
   2   1  24 23734.7 728.557   4
   2  -1  24 23424.8 749.952   4
   2   1  25 983.088 245.340   4
   2  -1  25 368.491 246.598   4
   2  -1  26 733.319 262.505   4
   2   1  26 889.753 250.280   4
   2   1  27 3948.83 373.677   4
   2  -1  27 3219.68 388.294   4
   2   1  28 1124.35 281.122   4
  -2  -2  26-20.0238 206.402   4
  -2  -2  25 1394.03 250.891   4
  -2  -2  24 1779.83 255.409   4
  -2  -2  23 80.9923 178.380   4
  -2  -2  22 3473.85 303.682   4
  -2  -2  21 11888.9 476.023   4
  -2  -2  20 17450.9 551.053   4
  -2  -2  19 475.407 179.502   4
  -2  -2  18 470.906 158.717   4
  -2  -2  17 19109.8 529.898   4
   2   2 -16 3415.13 273.386   5
  -2  -2  16 4371.86 270.695   4
  -2  -2  15 2496.34 206.983   4
   2   2 -15 2125.77 221.753   5
   2   2 -14 5790.15 309.203   5
  -2  -2  14 5847.80 277.603   4
   2   2 -13 1567.28 192.773   5
  -2  -2  13 1622.77 167.506   4
  -2  -2  13 1733.42 172.151   3
  -2  -2  12 7355.16 297.528   3
   2   2 -12 7707.43 320.325   5
  -2  -2  12 7299.65 290.823   4
  -2  -2  11 42342.8 628.962   4
  -2  -2  11 42067.9 671.054   3
   2   2 -11 41928.6 692.314   5
   2   2 -10 4719.31 243.618   5
  -2  -2  10 4732.74 225.085   3
  -2  -2  10 4654.20 216.618   4
  -2  -2   9 2236.87 153.551   4
   2   2  -9 2087.58 174.527   5
  -2   2   9 2546.48 143.351   5
  -2  -2   9 2242.00 158.766   3
   2   2  -8 807.174 137.510   5
  -2  -2   8 796.514 117.263   3
  -2  -2   8 884.402 115.537   4
  -2   2   8 1103.82 123.042   5
  -2  -2   7 97570.4 816.641   4
  -2   2   7 96230.8 808.709   5
   2   2  -7 96334.1 952.306   5
  -2  -2   7 96013.0 848.716   3
   2   2  -6 20700.5 450.725   5
  -2  -2   6 20131.9 375.348   3
  -2   2   6 20112.5 398.447   5
  -2  -2   6 20934.8 370.241   4
  -2   2   5 66770.0 713.672   5
  -2  -2   5 67468.7 658.038   3
  -2  -2   5 68548.5 642.828   4
   2   2  -5 69556.7 772.638   5
  -2  -2   4 32457.0 438.230   3
  -2   2   4 31394.2 506.871   5
   2   2  -4 32852.8 539.550   5
  -2   2   3 731.012 126.865   5
  -2  -2   3 717.204 86.5623   3
   2   2  -3 706.733 119.578   5
  -2  -2   2 19222.9 310.209   3
   2   2  -2 18759.3 393.664   5
  -2   2   2 18759.1 414.734   5
  -2   2   1 890.696 129.501   5
  -2  -2   1 808.218 78.9731   3
   2   2  -1 743.468 110.565   5
   2   2   0 630.007 110.401   5
  -2   2   0 710.208 121.919   5
  -2  -2   0 779.369 72.0241   3
  -2   2  -1 22148.1 473.444   5
  -2  -2  -1 22589.6 308.534   3
   2  -2   1 21886.9 228.628   4
  -2   2  -2 49013.5 715.070   5
   2  -2   2 49659.9 396.771   4
  -2   2  -3 19466.3 480.871   5
   2  -2   3 20628.7 289.658   4
   2  -2   4 10552.0 232.904   4
  -2   2  -4 9736.66 361.507   5
  -2   2  -5 29347.0 611.715   5
   2  -2   5 30271.5 411.436   4
   2  -2   6 7802.95 233.260   4
  -2   2  -6 7408.96 341.104   5
   2  -2   6 7785.56 258.618   2
  -2   2  -7 41871.7 752.186   5
   2  -2   7 40102.4 535.593   4
   2  -2   7 40781.3 586.112   2
  -2   2  -8 16394.1 500.980   5
   2  -2   8 15958.9 365.368   4
   2  -2   8 16410.1 400.423   2
   2  -2   9 6024.63 257.503   2
   2  -2   9 5534.93 237.926   4
  -2   2  -9 6079.91 324.179   5
   2  -2  10 14969.6 389.927   4
  -2   2 -10 14987.6 504.082   5
  -2   2 -11 10940.7 437.630   5
   2  -2  11 10821.3 350.028   4
   2  -2  12 16074.9 429.697   4
  -2   2 -12 14875.8 519.272   5
   2  -2  13 8216.75 334.524   4
  -2   2 -13 8344.09 424.535   5
   2  -2  14 10067.9 377.724   4
  -2   2 -14 9784.19 456.903   5
   2   2  14 9918.65 356.543   4
  -2   2 -15 16035.0 571.663   5
   2  -2  15 16178.7 485.081   4
   2   2  15 16627.1 456.017   4
   2  -2  16 7665.02 355.593   4
  -2   2 -16 6978.99 413.721   5
   2  -2  17 5140.96 319.797   4
  -2   2 -17 4662.66 357.543   5
  -2   2 -18 885.962 204.855   5
   2  -2  18 1171.40 200.199   4
   2  -2  19 1668.19 232.987   4
  -2   2 -19 1115.46 228.699   5
   2  -2  20 15534.3 558.207   4
   2  -2  21 1271.93 248.490   4
   2  -2  22 1363.80 262.948   4
   2  -2  23 7017.34 435.834   4
   2  -2  24 2470.90 312.205   4
   2  -2  25 1060.50 260.106   4
  -2  -3  24 5512.99 398.514   4
  -2  -3  23 36.0044 202.719   4
  -2  -3  22 825.208 215.707   4
  -2  -3  21 324.703 183.199   4
  -2  -3  20 967.863 210.268   4
  -2  -3  19 609.146 193.695   4
   2   3 -18 3171.83 331.512   5
  -2  -3  18 3425.20 273.855   4
   2   3 -17 2232.33 286.631   5
  -2  -3  17 2508.12 240.341   4
   2   3 -16 10.8442 179.274   5
  -2  -3  16 27.8206 126.837   4
  -2  -3  15 312.294 134.955   4
   2   3 -15 341.005 177.197   5
   2   3 -14 2144.83 267.035   5
  -2  -3  14 1928.10 200.441   4
   2   3 -13 15215.8 559.221   5
  -2  -3  13 15246.2 436.514   4
  -2  -3  12 2257.46 206.696   4
   2   3 -12 2491.95 277.603   5
   2   3 -11 8636.02 425.423   5
  -2  -3  11 8381.96 342.392   3
  -2  -3  11 8287.97 318.694   4
   2   3 -10 34556.3 744.568   5
  -2  -3  10 32670.6 616.729   3
  -2  -3  10 33276.4 573.569   4
  -2  -3   9 1565.28 182.667   3
  -2  -3   9 1849.87 184.203   4
   2   3  -8 23976.8 603.683   5
  -2  -3   8 22168.7 468.316   3
  -2  -3   8 23081.9 458.551   4
  -2   3   7 1877.96 210.512   5
   2   3  -7 1619.10 215.627   5
  -2  -3   7 1558.33 149.192   3
  -2   3   6 568.206 144.638   5
  -2  -3   6 488.902 104.841   3
   2   3  -6 488.567 153.320   5
  -2   3   5 365.733 146.839   5
   2   3  -5 66.0141 133.269   5
   2   3  -4 2702.40 238.528   5
  -2   3   4 3232.39 247.532   5
  -2   3   3 20488.6 533.328   5
   2   3  -3 20170.6 518.199   5
   2   3  -2 1644.84 195.441   5
  -2   3   2 1617.93 206.860   5
  -2   3   1 7551.47 360.095   5
   2   3  -1 7437.94 324.918   5
  -2   3   0 6661.51 349.025   5
   2   3   0 6585.84 307.595   5
  -2   3  -1 6962.06 356.333   5
   2   3   1 7313.57 315.977   5
  -2   3  -2 5472.53 324.136   5
   2   3   2 5751.69 282.674   5
  -2   3  -3-142.313 146.839   5
   2   3   3 157.746 123.687   5
  -2   3  -4 4359.90 300.120   5
   2   3   4 4772.27 257.395   5
  -2   3  -5 473.996 175.256   5
   2   3   5 487.526 141.760   5
  -2   3  -6 3619.49 310.829   5
   2   3   6 4173.01 245.250   5
   2   3   7 3294.10 236.554   5
  -2   3  -7 2278.03 278.855   5
  -2   3  -8 11171.0 503.515   5
   2   3   8 11261.3 378.018   5
  -2   3  -9 5893.52 378.393   5
   2   3   9 6042.78 285.652   5
   2   3  10 724.337 182.465   5
  -2   3 -10 787.885 250.925   5
  -2   3 -11 36182.1 897.930   5
  -2   3 -12 10531.2 521.366   5
  -2   3 -13 311.801 220.878   5
  -2   3 -14 2518.31 313.072   5
  -2   3 -15 271.751 214.917   5
  -2   3 -16 433.151 224.226   5
  -2   3 -17 656.748 250.277   5
   2  -3  17 400.462 159.342   4
  -2   3 -18 1596.10 302.742   5
   2  -3  18 1148.85 202.147   4
  -2   3 -19 306.341 214.956   5
   2  -3  19 283.938 175.097   4
   2  -3  20 52.0542 175.065   4
  -2   3 -20-152.959 256.125   5
   2  -3  21 1464.06 244.031   4
   2  -3  22 471.240 196.812   4
   2  -3  23 360.795 207.223   4
   2   4 -19-77.7668 270.179   5
   2   4 -18 7.49399 270.950   5
   2   4 -17-160.962 268.952   5
   2   4 -16 1582.91 304.406   5
   2   4 -15 215.205 222.876   5
   2   4 -14 261.769 234.152   5
   2   4 -13 2672.55 329.847   5
   2   4 -12 867.329 270.434   5
   2   4 -11 6045.48 432.960   5
   2   4 -10 2008.18 304.069   5
   2   4  -9 7712.10 467.461   5
   2   4  -8 3390.66 331.873   5
   2   4  -7 2077.89 282.563   5
   2   4  -6 4447.02 359.043   5
   2   4  -5 6532.98 403.128   5
  -2   4   5 6258.16 401.026   5
   2   4  -4 545.321 193.988   5
  -2   4   4 96.6546 210.678   5
  -2   4   3 212.499 189.952   5
   2   4  -3 190.298 169.890   5
  -2   4   2-117.670 221.957   5
   2   4  -2-17.0160 173.395   5
  -2   4   1 97.4436 192.811   5
   2   4  -1 281.897 175.454   5
  -2   4   0 35.6868 204.121   5
   2   4   0 193.312 189.431   5
   2   4   1 5020.97 349.070   5
  -2   4  -1 4836.86 378.471   5
  -2   4  -2 513.258 211.310   5
   2   4   2 742.832 208.723   5
  -2   4  -3 95.5087 225.777   5
   2   4   3 152.688 166.310   5
  -2   4  -4 292.663 219.023   5
   2   4   4 389.567 187.378   5
  -2   4  -5 6117.18 437.539   5
   2   4   5 7030.79 383.464   5
  -2   4  -6 127.838 228.371   5
   2   4   6 177.565 172.319   5
  -2   4  -7-8.03107 235.833   5
   2   4   7 156.349 184.328   5
   2   4   8-61.7528 176.829   5
  -2   4  -9 576.363 246.111   5
  -2   4 -10 560.771 252.147   5
  -2   4 -11 287.939 256.517   5
  -2   4 -12 182.837 238.687   5
  -2   4 -13 60.2842 227.913   5
  -2   4 -14 236.146 239.224   5
  -2   4 -15 1308.99 321.654   5
  -2   4 -16 1636.21 363.723   5
  -2   4 -17 717.973 302.057   5
  -2   4 -18 1193.22 322.835   5
   2   5  -5 866.967 294.558   5
   2   5  -4 1749.54 339.613   5
   2   5  -3 1364.15 307.833   5
  -2   5   3 372.222 266.013   5
   2   5  -2 512.076 250.249   5
  -2   5   2-22.0834 281.216   5
  -2   5   1-265.826 279.562   5
   2   5  -1 178.563 230.796   5
  -2   5   0-403.085 259.600   5
   2   5   0 458.691 256.043   5
  -2   5  -1 570.906 297.401   5
   2   5   1 1558.45 298.167   5
   2   5   2 596.832 259.560   5
   2   5   3 122.811 220.878   5
  -2   5  -3-333.001 304.108   5
  -2   5  -4-475.910 330.652   5
   2   5   4-67.3835 218.287   5
   2   5   5 46.9869 211.888   5
  -3   0  29 59.9964 208.558   4
  -3   0  28 227.142 204.439   4
  -3   0  27 252.065 194.961   4
  -3   0  26 9341.29 449.161   4
  -3   0  25 457.562 191.662   4
  -3   0  24 8182.80 402.012   4
  -3   0  23 390.885 174.898   4
  -3   0  22 12889.9 461.847   4
  -3   0  21 123.206 139.526   4
  -3   0  20 1391.42 177.002   4
  -3   0  19-30.0970 116.621   4
  -3   0  18 2604.49 201.377   4
  -3   0  17 150.243 142.431   4
  -3   0  16 45289.5 687.780   4
  -3   0  15 98.1029 118.738   4
  -3   0  14 15469.6 379.952   4
  -3   0  13 522.656 127.036   4
  -3   0  13 143.934 107.530   1
  -3   0  13 268.789 103.655   3
  -3   0  12 396239. 1862.18   1
  -3   0  12 399170. 1750.28   4
  -3   0  11 302.884 109.893   1
  -3   0  11 118.656 87.3003   3
  -3   0  11 340.023 111.906   4
  -3   0  10 53520.9 597.472   4
  -3   0  10 53194.0 618.318   1
   3   0  -9 2.23811 33.6363   5
  -3   0   9 36.8578 58.3900   4
  -3   0   9 157.154 56.1024   3
  -3   0   8 1581.50 101.711   4
  -3   0   8 1788.83 104.275   3
  -3   0   7 129.396 44.3854   3
  -3   0   7 82.1563 45.5668   4
  -3   0   6 25108.5 345.555   3
  -3   0   6 24685.2 329.812   4
  -3   0   5 407.350 54.5286   4
  -3   0   5 264.220 44.8252   3
  -3   0   4 76570.5 584.754   5
  -3   0   4 78658.8 529.510   3
  -3   0   3 152.301 38.0985   3
  -3   0   3 22.2503 48.6844   5
  -3   0   2 315513. 1246.34   5
  -3   0   1 400.220 70.1605   5
  -3   0   0 49536.8 534.335   5
  -3   0  -1 145.586 65.9675   5
  -3   0  -2 315223. 1437.17   5
  -3   0  -3 90.6659 67.1631   5
   3   0   3 162.591 44.7053   2
   3   0   4 8073.86 211.240   2
  -3   0  -4 7676.61 244.213   5
   3   0   5 49.7599 44.8265   2
  -3   0  -5 41.4966 48.5172   2
  -3   0  -6 452476. 1973.06   5
   3   0   6 452994. 1757.55   2
  -3   0  -6 450881. 1740.07   2
  -3   0  -7 1043.08 147.618   5
  -3   0  -7 348.338 82.9708   2
  -3   0  -8 218.030 89.8639   5
  -3   0  -8 32.6245 62.2000   2
  -3   0  -9 70.6010 73.2883   2
  -3   0  -9 350.126 117.989   5
  -3   0 -10 122543. 1105.32   2
  -3   0 -10 122350. 1149.32   5
  -3   0 -11 491.048 155.516   5
  -3   0 -11 11.5004 103.897   2
   3   0  12 83982.3 944.999   4
  -3   0 -12 82331.7 988.253   5
  -3   0 -13 385.872 158.364   5
   3   0  13 180.768 118.234   4
   3   0  14 23260.5 543.996   4
  -3   0 -14 22631.0 559.959   5
  -3   0 -15 711.165 197.358   5
   3   0  15 491.681 190.339   4
  -3   0 -16 73191.7 1032.61   5
   3   0  16 71323.4 1015.97   4
   3   0  17-35.1698 156.586   4
   3   0  18 2598.88 251.691   4
   3   0  19-47.9098 153.252   4
   3   0  20 1063.71 195.260   4
   3   0  21-79.8625 178.503   4
   3   0  22 5190.74 365.257   4
   3   0  23-24.7005 180.886   4
   3   0  24 1556.96 255.687   4
   3   0  25 208.678 204.840   4
   3   0  26 4693.95 397.333   4
   3   0  27 78.4456 243.144   4
  -3  -1  28 3329.91 342.014   4
  -3  -1  27 609.246 224.202   4
  -3  -1  26 3087.14 301.757   4
  -3  -1  25 2467.00 283.784   4
  -3   1  24-3.13315 140.574   4
  -3  -1  24 69.8719 158.319   4
  -3  -1  23 22.6176 142.643   4
  -3   1  23 80.0122 133.036   4
  -3  -1  22 4849.87 315.903   4
  -3   1  22 4742.47 285.655   4
  -3  -1  21 4407.81 292.463   4
  -3   1  21 3744.01 249.848   4
  -3  -1  20 2473.68 232.433   4
  -3   1  20 2348.79 205.373   4
  -3   1  19 5639.03 275.868   4
  -3  -1  19 5857.97 311.713   4
  -3  -1  18 24470.3 579.267   4
  -3   1  18 23390.7 509.945   4
  -3   1  17 4224.80 230.158   4
  -3  -1  17 4261.37 260.014   4
  -3  -1  16 7428.44 311.558   4
  -3   1  16 6961.76 266.009   4
  -3  -1  15 3820.72 238.824   3
  -3  -1  15 3669.76 223.445   4
  -3   1  15 3560.61 193.236   4
  -3  -1  14 6774.07 283.381   4
  -3   1  14 6758.69 248.551   4
   3   1 -14 6657.39 244.702   5
  -3  -1  14 6171.19 284.919   3
   3   1 -13 102706. 858.739   5
  -3  -1  13 102211. 994.670   4
  -3  -1  13 101048. 1015.28   3
  -3   1  13 102547. 848.480   4
  -3  -1  12 171.718 107.778   4
  -3   1  12 276.208 87.6963   4
  -3  -1  12 51.9447 89.3526   3
   3   1 -12 127.450 86.8356   5
  -3  -1  11 11700.2 285.202   1
   3   1 -11 11190.4 272.579   5
  -3   1  11 11677.7 266.750   4
  -3  -1  11 11348.6 316.605   4
   3   1 -10 562.623 76.5747   5
  -3   1  10 538.507 74.2919   4
  -3  -1  10 504.579 78.8095   1
  -3  -1  10 636.964 93.5771   3
  -3  -1  10 534.115 92.6217   4
   3   1  -9 339.764 84.0252   5
  -3  -1   9 185.509 67.3425   1
  -3  -1   9 324.651 89.7029   4
  -3   1   9 153.135 67.3418   4
  -3   1   9 415.640 77.5546   3
  -3  -1   9 464.789 85.6819   3
  -3  -1   8 174934. 1108.29   3
  -3  -1   8 175057. 1072.39   4
  -3   1   8 173451. 808.869   5
  -3   1   8 178269. 872.279   3
   3   1  -8 176058. 984.293   5
  -3   1   8 174584. 838.756   4
  -3  -1   8 176375. 878.569   1
  -3   1   7 110337. 670.422   5
  -3  -1   7 110204. 838.258   3
  -3  -1   7 110662. 826.850   4
   3   1  -7 109816. 769.230   5
  -3   1   7 108635. 663.166   3
  -3   1   7 110041. 609.357   4
  -3  -1   7 110249. 633.519   1
  -3   1   6 85934.9 634.216   5
  -3  -1   6 86315.8 715.480   3
  -3  -1   6 85266.7 506.904   1
  -3   1   6 87559.3 517.938   3
  -3   1   6 84534.9 499.873   4
  -3  -1   6 86408.7 705.007   4
  -3   1   5 3065.67 92.7529   3
  -3  -1   5 2900.05 133.551   3
  -3  -1   5 2772.81 132.166   4
  -3   1   5 2811.57 132.130   5
  -3   1   4 17458.7 322.563   5
  -3  -1   4 17676.3 303.941   3
  -3   1   4 18008.0 204.724   3
  -3   1   3 201835. 1119.93   5
  -3   1   3 200441. 662.055   3
  -3  -1   3 201103. 960.068   3
  -3   1   2 16111.5 335.731   5
  -3  -1   2 16416.4 264.031   3
   3   1  -1 69104.1 374.753   2
  -3   1   1 69824.4 707.337   5
  -3   1   0 7273.50 246.714   5
   3   1   0 6989.64 134.782   2
  -3   1  -1 57824.5 690.155   5
  -3   1  -2 11950.8 333.526   5
  -3  -1  -2 12207.3 221.367   2
  -3  -1  -3 94698.2 660.325   2
  -3   1  -3 91383.1 926.565   5
  -3  -1  -4 10593.6 247.632   2
  -3   1  -4 10545.2 328.155   5
  -3   1  -5 10736.1 336.914   5
   3  -1   5 10025.1 275.033   2
  -3  -1  -5 9943.73 255.367   2
   3  -1   6 78657.8 772.453   2
  -3  -1  -6 78088.4 749.094   2
  -3   1  -7 57124.8 797.082   5
   3  -1   7 56871.2 639.813   4
  -3  -1  -7 56933.7 678.980   2
   3  -1   7 57357.0 692.898   2
  -3   1  -8 10464.4 361.399   5
   3  -1   8 9999.36 315.582   2
   3  -1   8 10393.6 294.278   4
   3  -1   9 503.279 97.1606   4
  -3   1  -9 374.033 105.285   5
   3  -1   9 476.717 94.4201   2
  -3  -1  -9 522.334 102.256   1
  -3  -1 -10 263.341 95.6949   1
   3  -1  10 214.525 88.1218   4
  -3   1 -10 196.710 102.985   5
  -3   1 -11 7874.20 351.695   5
   3  -1  11 7760.15 299.620   4
  -3  -1 -11 7879.12 297.003   5
  -3   1 -12 107331. 1230.59   5
   3  -1  12 106308. 1110.93   4
  -3  -1 -12 107245. 1044.02   5
  -3   1 -13 12183.1 453.280   5
   3  -1  13 11817.7 399.895   4
  -3  -1 -13 12333.2 376.637   5
   3  -1  14 8146.03 353.033   4
  -3  -1 -14 8340.75 322.791   5
  -3   1 -14 8887.62 402.810   5
   3  -1  15 30261.5 663.971   4
   3   1  15 29718.6 625.699   4
  -3   1 -15 30347.1 740.625   5
  -3   1 -16 376.691 186.799   5
   3  -1  16 250.817 142.624   4
   3   1  16 233.838 153.159   4
   3   1  17 4076.65 275.658   4
   3  -1  17 4438.56 295.056   4
  -3   1 -17 4584.73 332.261   5
  -3   1 -18 659.833 197.878   5
   3  -1  18 497.547 167.229   4
   3   1  18 661.105 168.885   4
   3  -1  19 3881.46 300.187   4
   3   1  19 4417.61 302.592   4
   3  -1  20 7508.37 406.114   4
   3   1  20 7195.74 387.601   4
   3  -1  21 1041.64 234.444   4
   3   1  21 978.374 230.006   4
   3   1  22 17712.9 621.689   4
   3  -1  22 18109.2 638.496   4
   3  -1  23 577.380 232.185   4
   3   1  23 519.593 212.487   4
   3  -1  24 8.64217 206.441   4
   3   1  24 31.5466 170.378   4
   3  -1  25 413.180 241.996   4
   3   1  25 577.516 209.798   4
   3  -1  26 4454.53 410.485   4
   3   1  26 4439.12 382.790   4
   3   1  27 93.7810 206.904   4
  -3  -2  26 477.228 241.494   4
  -3  -2  25 287.452 209.215   4
  -3  -2  24 6647.19 408.974   4
  -3  -2  23 4597.61 338.409   4
  -3  -2  22 312.084 178.552   4
  -3  -2  21 2487.17 254.986   4
  -3  -2  20 650.393 172.447   4
  -3  -2  19 953.689 188.496   4
  -3  -2  18 4481.56 283.048   4
  -3  -2  17 2352.08 223.206   4
   3   2 -16 5487.04 314.987   5
  -3  -2  16 5593.91 295.049   4
   3   2 -15 831.470 169.566   5
  -3  -2  15 736.209 149.387   4
   3   2 -14 6500.32 304.496   5
  -3  -2  14 7041.82 327.648   3
  -3  -2  14 6836.96 301.849   4
   3   2 -13 30959.3 616.543   5
  -3  -2  13 31133.8 612.655   3
  -3  -2  13 31314.3 594.600   4
   3   2 -12 59.3947 119.537   5
  -3  -2  12 56.6894 89.8840   3
   3   2 -11 1113.60 156.392   5
  -3  -2  11 1019.50 135.787   4
  -3  -2  11 1042.69 136.483   3
   3   2 -10 31524.3 574.614   5
  -3  -2  10 31620.5 581.760   3
  -3  -2  10 30962.2 538.764   4
  -3  -2   9 11030.5 314.320   4
  -3  -2   9 11094.7 328.188   3
   3   2  -9 10677.0 336.286   5
  -3   2   8 8481.28 264.632   5
  -3  -2   8 8908.16 280.718   3
   3   2  -8 8029.56 290.975   5
  -3  -2   8 8497.15 270.729   4
  -3  -2   7 471.974 92.9293   3
   3   2  -7 912.322 129.522   5
  -3   2   7 466.813 109.270   5
  -3  -2   7 960.521 112.660   4
  -3  -2   6 28474.0 462.421   3
   3   2  -6 28410.4 510.223   5
  -3   2   6 29145.2 503.103   5
  -3   2   5 1331.30 166.937   5
   3   2  -5 1227.87 153.946   5
  -3  -2   5 1238.51 122.389   3
  -3  -2   4 59926.5 628.669   3
  -3   2   4 59948.3 754.937   5
   3   2  -4 59445.8 713.986   5
   3   2  -3 131.015 111.989   5
  -3  -2   3 334.188 76.3655   3
  -3   2   2 1024.51 138.860   5
  -3  -2   2 910.852 91.0301   3
  -3   2   1 11514.7 361.822   5
  -3  -2   1 11354.3 263.478   3
   3  -2   0 63650.4 376.316   4
  -3   2   0 67884.9 880.252   5
  -3  -2   0 67321.7 588.282   3
  -3   2  -1 11671.8 380.100   5
   3  -2   1 10979.2 185.583   4
  -3  -2  -1 11280.4 193.514   2
   3  -2   2 5881.96 156.658   4
  -3  -2  -2 5465.59 156.690   2
  -3   2  -2 5719.03 281.275   5
  -3   2  -3 24688.9 564.597   5
   3  -2   3 25153.8 339.352   4
  -3   2  -4 1760.48 189.321   5
   3  -2   4 1766.91 112.703   4
  -3   2  -5 17926.9 508.094   5
   3  -2   5 18253.5 336.462   4
  -3  -2  -5 17800.8 322.816   1
  -3   2  -6 4804.61 286.706   5
   3  -2   6 4691.35 192.264   4
   3  -2   6 4506.52 218.423   2
  -3  -2  -6 5261.04 196.018   1
  -3   2  -7 9644.93 402.862   5
   3  -2   7 10317.9 287.264   4
   3  -2   7 9871.52 321.512   2
  -3  -2  -7 9294.07 275.985   1
   3  -2   8 24504.6 510.008   2
   3  -2   8 25022.4 463.596   4
  -3  -2  -8 24652.5 459.155   1
  -3   2  -8 24548.3 638.178   5
  -3   2  -9 26555.5 669.095   5
   3  -2   9 26713.9 499.260   4
  -3  -2  -9 27084.1 504.477   1
   3  -2   9 26413.0 556.665   2
   3  -2  10 14719.5 395.923   4
  -3   2 -10 14277.9 510.000   5
  -3   2 -11 2066.44 253.076   5
   3  -2  11 2083.84 179.080   4
   3  -2  12 1978.70 196.851   4
  -3   2 -12 1379.10 242.948   5
  -3   2 -13 60079.5 1088.66   5
   3  -2  13 59304.2 861.085   4
  -3   2 -14 19367.8 647.474   5
   3  -2  14 20470.4 541.976   4
  -3   2 -15 154.857 185.670   5
   3  -2  15 179.238 141.694   4
  -3   2 -16 7476.18 428.862   5
   3  -2  16 8036.02 369.620   4
   3   2  16 8210.63 356.029   4
  -3   2 -17 128.310 177.558   5
   3  -2  17 205.509 154.215   4
   3   2  17 273.784 137.149   4
  -3   2 -18-128.088 190.642   5
   3  -2  18 30.3455 145.560   4
  -3   2 -19 7.62092 188.349   5
   3  -2  19 235.265 170.897   4
   3  -2  20 1921.90 263.033   4
   3  -2  21 10307.5 496.062   4
   3  -2  22 1628.33 279.812   4
   3  -2  23 2189.25 302.276   4
   3  -2  24 671.275 250.750   4
   3  -2  25 587.664 261.192   4
  -3  -3  23 2531.02 304.500   4
  -3  -3  22 1439.93 247.753   4
  -3  -3  21 185.356 184.872   4
  -3  -3  20 3717.64 304.587   4
  -3  -3  19 7844.34 398.031   4
  -3  -3  18 235.867 170.381   4
   3   3 -18 301.737 192.631   5
   3   3 -17 1298.37 236.892   5
  -3  -3  17 1487.46 203.821   4
  -3  -3  16 893.337 166.807   4
   3   3 -16 1275.17 232.501   5
  -3  -3  15 483.397 151.084   4
   3   3 -15 578.037 196.201   5
  -3  -3  14 5670.72 314.881   3
   3   3 -14 5593.92 355.946   5
  -3  -3  14 5050.87 285.471   4
  -3  -3  13 568.771 144.570   4
  -3  -3  13 635.335 151.172   3
   3   3 -13 631.028 191.468   5
   3   3 -12 5505.68 340.939   5
  -3  -3  12 5453.56 287.804   3
  -3  -3  12 5114.25 274.301   4
  -3  -3  11 613.431 136.793   3
   3   3 -11 634.350 186.922   5
  -3  -3  11 691.462 151.291   4
   3   3 -10 1099.54 197.818   5
  -3  -3  10 1000.23 153.848   3
  -3  -3  10 818.379 154.547   4
   3   3  -9 6621.77 344.163   5
  -3  -3   9 6243.62 286.027   3
   3   3  -8 20.6163 152.579   5
  -3  -3   8 26.1198 122.285   3
  -3   3   7 3123.38 245.628   5
  -3  -3   7 2963.17 193.298   3
   3   3  -7 3288.20 254.579   5
   3   3  -6 1035.25 184.879   5
  -3  -3   6 989.455 128.333   3
  -3   3   6 1185.98 190.526   5
  -3  -3   5 17416.6 392.581   3
  -3   3   5 18310.6 514.085   5
   3   3  -5 17719.4 495.132   5
   3   3  -4 5090.49 283.074   5
  -3   3   4 4795.47 301.389   5
  -3  -3   4 4271.08 200.649   3
  -3   3   3 490.104 158.992   5
   3   3  -3 269.842 141.449   5
  -3   3   2 4490.77 299.955   5
   3   3  -2 4738.55 275.226   5
  -3   3   1-202.518 170.507   5
   3   3  -1 81.5124 132.730   5
  -3   3   0 155.556 172.683   5
   3   3   0 369.304 134.788   5
   3   3   1 21.7827 119.819   5
  -3   3  -2 409.782 167.325   5
   3   3   2 679.260 147.464   5
  -3   3  -3-46.7108 159.760   5
   3   3   3 66.9566 121.099   5
  -3   3  -4 127.387 156.917   5
   3   3   4 124.129 129.817   5
  -3   3  -5 2263.72 267.002   5
   3   3   5 2502.05 216.896   5
  -3   3  -6 7121.44 420.532   5
   3   3   6 7322.38 323.380   5
  -3   3  -7 665.464 219.404   5
  -3   3  -8 7014.60 435.394   5
  -3   3  -9 27393.2 797.549   5
  -3   3 -10 21944.5 720.011   5
  -3   3 -11 1667.70 282.374   5
  -3   3 -12 2471.00 309.139   5
  -3   3 -13 161.263 212.739   5
  -3   3 -14 308.730 208.507   5
  -3   3 -15 896.596 269.061   5
  -3   3 -16 2092.33 326.573   5
  -3   3 -17 243.619 218.856   5
  -3   3 -18 2438.93 346.587   5
  -3   3 -19 4842.06 445.786   5
  -3   3 -20 4233.06 428.282   5
   3  -3  20 5916.53 379.587   4
   3  -3  21 24.4674 187.186   4
   3  -3  22 1750.96 265.008   4
   3  -3  23 1702.67 277.004   4
   3   4 -19 3.44745 294.864   5
   3   4 -18 7.72803 241.964   5
   3   4 -17 86.7430 214.825   5
   3   4 -16 99.9118 226.795   5
   3   4 -15 561.964 251.633   5
   3   4 -14 1839.01 297.735   5
   3   4 -13 365.508 227.163   5
   3   4 -12 75.2260 196.409   5
   3   4 -11 4518.66 378.123   5
   3   4 -10 2591.94 307.038   5
   3   4  -9 1511.29 274.573   5
   3   4  -8 197.880 187.731   5
   3   4  -7 211.102 190.532   5
   3   4  -6 437.997 207.665   5
  -3   4   5-11.3291 242.366   5
   3   4  -5 36.1371 184.363   5
   3   4  -4 364.726 195.600   5
  -3   4   4 193.043 221.844   5
  -3   4   3 46.2448 209.410   5
   3   4  -3 204.135 169.761   5
  -3   4   2 294.127 209.738   5
   3   4  -2 690.771 194.855   5
  -3   4   1 445.281 229.774   5
   3   4  -1 815.058 203.034   5
  -3   4   0 23.2439 208.220   5
   3   4   0 291.675 182.800   5
  -3   4  -1 3420.12 367.869   5
   3   4   1 3956.30 310.970   5
  -3   4  -2-22.7559 227.681   5
   3   4   2 300.765 174.786   5
  -3   4  -3-238.551 231.266   5
   3   4   3-67.7706 174.020   5
  -3   4  -4 209.647 212.260   5
   3   4   4 29.3048 167.687   5
  -3   4  -5 881.984 247.718   5
   3   4   5 559.343 188.670   5
  -3   4  -6 1204.28 269.631   5
   3   4   6 924.415 216.505   5
  -3   4  -7 1829.27 306.309   5
   3   4   7 1427.58 232.787   5
  -3   4  -8 2718.94 348.269   5
   3   4   8 2878.42 286.601   5
  -3   4  -9 4465.33 430.878   5
  -3   4 -10 949.601 291.977   5
  -3   4 -11 623.132 277.874   5
  -3   4 -12 4151.60 442.215   5
  -3   4 -13 1301.63 317.304   5
  -3   4 -14 1006.61 309.352   5
  -3   4 -15 5959.02 523.628   5
  -3   4 -16 2053.43 402.671   5
  -3   4 -17 1039.39 322.950   5
   3   5  -4 517.721 253.089   5
   3   5  -3 81.7640 240.812   5
  -3   5   2-183.210 247.066   5
   3   5  -2 248.074 247.219   5
   3   5  -1 1049.85 271.122   5
  -3   5   1 827.602 278.925   5
  -3   5   0 307.015 271.906   5
   3   5   0 295.103 222.181   5
  -3   5  -1 644.970 266.442   5
   3   5   1 640.381 256.006   5
  -3   5  -2 387.992 264.779   5
   3   5   2 65.6425 228.752   5
  -3   5  -3 88.8346 244.272   5
   3   5   3-23.5297 240.951   5
  -3   5  -4 819.269 320.918   5
   3   5   4 476.759 238.035   5
   3   5   5 128.234 230.825   5
   3   5   6 177.130 230.234   5
  -4   0  29 576.809 241.815   4
  -4   0  28 10695.8 512.172   4
  -4   0  27 378.566 213.204   4
  -4   0  26 172.330 175.683   4
  -4   0  25-24.0224 148.706   4
  -4   0  24 1723.54 217.858   4
  -4   0  23 504.731 181.233   4
  -4   0  22 18745.5 542.770   4
  -4   0  21 238.715 159.056   4
  -4   0  20 818.380 158.915   4
  -4   0  19 47.9825 154.731   4
  -4   0  18 51287.0 786.552   4
  -4   0  17 81.2802 126.377   4
  -4   0  16 3159.31 201.752   4
  -4   0  16 3462.58 221.501   3
  -4   0  15 5.82716 86.0803   4
  -4   0  15 10.0045 78.7365   3
  -4   0  14 21097.8 443.482   4
  -4   0  14 20530.6 466.176   3
  -4   0  13-39.5918 94.7207   1
  -4   0  13-9.58050 63.8540   3
  -4   0  13 11.9849 69.6669   4
  -4   0  12 5975.38 228.735   4
  -4   0  12 5879.52 242.368   1
  -4   0  11 124.448 64.7056   3
  -4   0  11 83.2296 76.5241   4
   4   0 -11-47.9883 51.3245   5
  -4   0  10 102364. 852.759   3
  -4   0  10 102434. 829.851   4
  -4   0   9-7.24939 67.4596   3
  -4   0   9 43.9999 65.9722   4
  -4   0   8 24063.3 385.512   3
  -4   0   8 23433.6 368.221   4
  -4   0   7 61.7461 48.1128   4
  -4   0   7 59.1966 44.9128   3
  -4   0   6 3330.78 136.618   3
  -4   0   5 60.0430 57.4145   5
  -4   0   5 52.3460 42.5084   3
  -4   0   4 181551. 913.892   3
  -4   0   4 178047. 1071.13   5
  -4   0   3 99.9747 71.9371   5
  -4   0   2 279354. 1399.95   5
  -4   0   1 112.704 76.1121   5
  -4   0   0 340220. 1617.98   5
  -4   0  -1 224.616 88.4662   5
  -4   0  -2 174.789 78.6695   5
  -4   0  -3 28.8335 68.1342   5
   4   0   3 21.0811 47.7626   2
   4   0   4 12933.4 294.503   2
  -4   0  -4 12072.7 353.492   5
  -4   0  -5 23.6965 71.4641   5
   4   0   5-25.0257 55.9814   2
  -4   0  -6 8201.96 297.040   5
   4   0   6 8212.01 259.197   2
   4   0   7 167.666 70.1389   2
  -4   0  -7 156.175 75.8764   2
  -4   0  -7 231.868 112.691   5
  -4   0  -8 143950. 1154.80   2
  -4   0  -8 146947. 1295.06   5
  -4   0  -9 175.005 113.476   5
  -4   0  -9 96.0394 83.5946   2
  -4   0 -10 18636.6 490.912   5
  -4   0 -11-4.09786 101.664   5
  -4   0 -12 8967.53 360.606   5
  -4   0 -13-55.3012 119.671   5
  -4   0 -14-38.3742 115.821   5
   4   0  14-3.94074 115.392   4
  -4   0 -15 62.9079 135.658   5
   4   0  15-80.7070 127.097   4
   4   0  16 24378.8 623.751   4
  -4   0 -16 25212.8 663.895   5
   4   0  17 12.8821 147.319   4
   4   0  18 6214.50 350.743   4
   4   0  19 128.992 158.895   4
   4   0  20 9069.69 449.473   4
   4   0  21 268.330 240.795   4
   4   0  22 29763.6 830.201   4
   4   0  23 361.276 216.546   4
   4   0  24 184.158 182.055   4
   4   0  25 83.5448 201.802   4
   4   0  26 7376.47 484.092   4
  -4  -1  27 5174.11 380.029   4
  -4  -1  26 897.644 223.745   4
  -4  -1  25 1172.30 223.978   4
  -4  -1  24 2474.38 269.696   4
  -4  -1  23 5085.38 338.162   4
  -4  -1  22 9236.10 418.391   4
  -4   1  22 9278.15 376.288   4
  -4   1  21 475.843 149.060   4
  -4  -1  21 575.053 178.270   4
  -4   1  20 6195.89 295.667   4
  -4  -1  20 6079.33 332.816   4
  -4  -1  19 20468.2 548.582   4
  -4   1  19 19785.9 485.382   4
  -4   1  18 450.564 130.569   4
  -4  -1  18 453.030 158.068   4
  -4  -1  17 5248.88 311.825   3
  -4  -1  17 5792.79 290.632   4
  -4   1  17 5658.65 254.338   4
  -4  -1  16 166.806 107.918   4
  -4   1  16 175.732 95.2628   4
  -4  -1  16 241.149 116.421   3
  -4  -1  15 7914.36 296.882   1
  -4  -1  15 7277.84 312.721   3
  -4   1  15 7947.04 271.336   4
  -4  -1  15 8146.56 315.417   4
  -4  -1  14 1072.70 145.874   3
  -4  -1  14 1135.52 147.991   4
  -4   1  14 1012.30 126.973   4
  -4  -1  14 1214.82 141.008   1
  -4  -1  13 36847.8 657.845   3
   4   1 -13 36600.5 510.712   5
  -4  -1  13 36396.5 547.709   1
  -4  -1  13 38095.2 617.238   4
  -4   1  13 36739.5 519.045   4
   4   1 -12 27588.2 431.148   5
  -4  -1  12 28690.2 546.318   3
  -4  -1  12 27441.5 513.177   4
  -4   1  12 27957.5 436.139   4
  -4  -1  12 29043.4 469.705   1
  -4  -1  11 12322.6 346.153   3
  -4   1  11 13572.4 303.762   3
  -4  -1  11 13197.6 304.919   1
  -4  -1  11 12797.3 345.123   4
  -4   1  11 12752.2 279.005   4
   4   1 -11 12636.8 291.047   5
   4   1 -10 11447.8 271.986   5
  -4  -1  10 11424.5 266.926   1
  -4   1  10 12111.4 271.453   3
  -4  -1  10 11450.2 322.761   3
  -4   1  10 11370.2 250.739   4
  -4  -1  10 11193.0 312.528   4
  -4  -1   9 71352.6 769.437   3
   4   1  -9 72085.1 653.255   5
  -4  -1   9 73448.9 625.734   1
  -4   1   9 71879.6 581.892   4
  -4  -1   9 72429.9 744.072   4
  -4   1   9 71023.7 565.726   5
  -4  -1   8 81579.3 793.128   3
  -4   1   8 79709.3 615.427   3
  -4   1   8 79644.3 591.070   4
  -4  -1   8 79968.9 767.947   4
  -4   1   8 80333.6 660.989   5
  -4  -1   7 41061.6 543.428   3
  -4   1   7 41234.9 419.046   3
  -4  -1   7 41335.7 540.545   4
  -4   1   7 40854.2 495.553   5
  -4   1   6 4172.69 132.374   3
  -4  -1   6 4182.97 175.463   3
  -4   1   6 4111.71 180.021   5
  -4   1   5 6771.88 230.641   5
  -4   1   5 6830.30 159.517   3
  -4  -1   5 6725.86 211.276   3
  -4   1   4 6303.98 231.099   5
  -4  -1   4 6351.77 194.400   3
  -4   1   4 6468.63 148.506   3
  -4   1   3 13597.4 333.569   5
  -4  -1   3 13444.9 279.985   3
  -4   1   2 12457.0 330.716   5
  -4   1   1 1023.10 116.551   5
   4   1   0 3112.70 111.433   2
  -4   1   0 3086.46 179.711   5
  -4   1  -1 1638.01 159.475   5
   4   1   1 1352.22 86.9418   2
  -4   1  -2 111864. 1072.67   5
   4   1   2 110444. 727.891   2
  -4   1  -3 6928.58 289.266   5
  -4   1  -4 18363.8 462.404   5
  -4  -1  -4 19155.1 352.292   2
  -4   1  -5 2727.03 198.495   5
  -4  -1  -5 2508.25 144.642   2
   4  -1   5 2558.49 162.398   2
  -4  -1  -6 29257.4 480.566   2
  -4   1  -6 29576.1 621.229   5
   4  -1   6 28601.1 510.869   2
  -4  -1  -7 59937.3 724.716   2
  -4   1  -7 61153.8 894.072   5
  -4   1  -8 3181.12 230.712   5
   4  -1   8 2918.00 187.144   2
  -4  -1  -8 3304.52 205.959   5
  -4  -1  -8 3037.47 188.296   2
  -4   1  -9 12813.4 446.942   5
  -4  -1  -9 12983.9 391.523   5
  -4  -1  -9 12435.0 370.315   2
  -4   1 -10 46822.3 865.119   5
  -4  -1 -10 44876.6 729.844   5
   4  -1  10 46228.4 691.249   4
   4  -1  11 497.525 132.269   4
  -4  -1 -11 652.904 154.990   5
  -4   1 -11 621.450 184.040   5
  -4   1 -12 16644.1 563.605   5
   4  -1  12 15599.9 445.632   4
  -4  -1 -12 15892.0 453.710   5
  -4   1 -13 14028.9 524.020   5
  -4  -1 -13 13703.5 438.437   5
   4  -1  13 13793.4 435.974   4
  -4   1 -14 11341.5 477.753   5
   4  -1  14 10334.2 391.758   4
  -4  -1 -14 10783.7 397.463   5
   4  -1  15 1199.53 181.726   4
  -4   1 -15 1148.08 204.024   5
   4  -1  16 10485.3 433.922   4
  -4   1 -16 10770.0 488.949   5
   4  -1  17 16054.0 540.795   4
   4   1  17 16034.6 518.987   4
  -4   1 -17 16834.8 624.216   5
   4  -1  18 9566.41 438.162   4
   4   1  18 9356.71 418.282   4
  -4   1 -18 9649.19 486.690   5
   4  -1  19 121.428 167.143   4
   4   1  19 433.838 173.088   4
   4  -1  20 4847.11 359.935   4
   4   1  20 4904.22 343.512   4
   4  -1  21 8664.43 463.629   4
   4   1  21 8670.88 446.227   4
   4  -1  22 335.124 216.173   4
   4   1  22-84.2573 188.511   4
   4  -1  23 4100.49 363.321   4
   4   1  23 3597.81 333.710   4
   4  -1  24 1545.56 274.906   4
   4   1  24 1544.01 257.917   4
   4  -1  25 1539.27 288.744   4
   4   1  25 1448.66 271.160   4
   4   1  26 270.232 206.434   4
  -4  -2  25 1134.39 242.960   4
  -4  -2  24 192.549 185.677   4
  -4  -2  23 358.995 185.563   4
  -4  -2  22 154.993 169.885   4
  -4  -2  21 2000.07 242.273   4
  -4  -2  20 488.102 160.650   4
  -4  -2  19 1780.66 216.146   4
  -4  -2  18 29.2299 127.493   4
  -4  -2  18-55.5745 139.641   3
  -4  -2  17 4377.65 288.758   3
  -4  -2  17 4380.44 278.415   4
  -4  -2  16 31752.1 710.760   3
  -4  -2  16 32755.2 662.287   4
   4   2 -15 1197.17 178.618   5
  -4  -2  15 1491.07 180.526   3
  -4  -2  15 1554.74 185.639   4
  -4  -2  14 695.285 140.226   4
  -4  -2  14 690.916 142.771   3
   4   2 -14 505.573 135.038   5
  -4  -2  13 5730.29 286.759   3
  -4  -2  13 5729.42 269.985   4
   4   2 -13 5231.86 267.106   5
   4   2 -12 2249.78 185.734   5
  -4  -2  12 2080.65 197.079   3
  -4  -2  12 2453.43 187.790   4
  -4  -2  11 1017.84 136.585   3
   4   2 -11 843.337 132.083   5
  -4  -2  11 854.922 129.242   4
   4   2 -10 2451.23 183.812   5
  -4  -2  10 2588.02 177.989   3
  -4  -2  10 2380.08 177.933   4
  -4  -2   9 8852.54 304.935   3
   4   2  -9 9287.54 316.127   5
  -4  -2   9 9369.73 307.797   4
  -4   2   8 1752.70 160.869   5
   4   2  -8 1776.37 162.781   5
  -4  -2   8 1654.63 150.149   3
  -4  -2   7 10287.0 312.648   3
  -4   2   7 11108.8 343.819   5
   4   2  -7 10390.3 326.224   5
  -4  -2   6 9706.13 295.933   3
   4   2  -6 10100.3 315.874   5
  -4   2   6 9803.97 332.183   5
  -4  -2   5 3958.37 191.425   3
  -4   2   5 4018.31 242.040   5
  -4   2   4 23214.4 524.119   5
  -4  -2   4 23900.8 427.256   3
  -4   2   3 74586.6 940.628   5
  -4  -2   3 74063.1 729.331   3
  -4   2   2 14984.6 436.490   5
  -4  -2   2 15016.3 330.387   3
  -4   2   1 1251.78 174.714   5
  -4  -2   1 690.779 102.020   3
  -4   2   0 12395.9 420.044   5
  -4   2  -1 27852.2 615.212   5
  -4  -2  -1 27187.2 300.498   1
  -4  -2  -2 308.654 64.1372   1
  -4  -2  -2 301.058 65.1979   2
  -4   2  -2 275.995 153.041   5
   4  -2   2 210.537 63.3334   4
  -4  -2  -3 9356.75 220.492   1
  -4   2  -3 9470.64 387.473   5
  -4  -2  -3 9733.83 235.254   2
   4  -2   3 9238.72 225.076   4
  -4  -2  -4 23328.2 390.637   2
  -4   2  -4 22436.8 595.894   5
   4  -2   4 23165.0 373.176   4
  -4  -2  -4 22777.8 365.863   1
  -4   2  -5 6226.33 347.803   5
   4  -2   5 5833.49 206.774   4
  -4  -2  -5 6021.88 213.143   1
  -4  -2  -5 6204.88 228.440   2
  -4   2  -6 181.517 155.963   5
  -4  -2  -6 133.802 89.2568   1
  -4  -2  -6 136.784 85.1574   2
   4  -2   6 194.559 92.3326   4
  -4   2  -7 32133.1 744.632   5
   4  -2   7 33026.6 529.492   4
  -4  -2  -7 32605.5 519.904   1
  -4  -2  -7 31336.6 539.890   2
  -4   2  -8 6732.20 369.584   5
   4  -2   8 6786.04 263.998   4
  -4  -2  -8 6440.71 262.327   1
  -4  -2  -8 6440.70 267.818   2
   4  -2   9 2533.35 182.678   4
  -4  -2  -9 2541.41 185.172   1
  -4   2  -9 2612.94 257.758   5
  -4  -2  -9 2405.99 186.196   2
  -4   2 -10 4121.82 321.441   5
   4  -2  10 4102.99 230.503   4
   4  -2  11 26742.6 560.251   4
  -4   2 -11 25284.2 728.775   5
  -4   2 -12 2009.53 263.941   5
   4  -2  12 2911.19 218.294   4
  -4   2 -13-188.875 189.761   5
   4  -2  13 57.3139 128.135   4
  -4   2 -14 21524.8 703.379   5
   4  -2  14 22528.6 576.747   4
  -4   2 -15 3400.22 338.898   5
   4  -2  15 4057.20 284.539   4
   4  -2  16 1050.65 190.317   4
  -4   2 -16 798.720 206.474   5
  -4   2 -17-255.009 212.282   5
   4  -2  17-60.2962 154.716   4
  -4   2 -18-9.22616 216.699   5
   4  -2  18 288.546 168.744   4
   4   2  18 379.249 163.275   4
   4  -2  19 1814.83 252.856   4
   4   2  19 1945.25 234.183   4
  -4   2 -20 523.860 229.919   5
   4  -2  20 914.078 230.864   4
   4  -2  21 1219.12 250.800   4
   4  -2  22-66.4973 212.403   4
   4  -2  23 524.422 238.193   4
   4  -2  24 3119.56 355.737   4
  -4  -3  23 1589.54 269.232   4
  -4  -3  22 788.156 222.645   4
  -4  -3  21 1450.38 234.973   4
  -4  -3  20 2438.60 271.203   4
  -4  -3  19-104.966 170.262   4
  -4  -3  18 462.231 162.698   4
  -4  -3  17-245.237 148.936   4
   4   3 -17-87.4377 179.117   5
  -4  -3  17-104.127 150.854   3
  -4  -3  16 104.963 134.761   4
   4   3 -16 227.727 183.139   5
  -4  -3  16 202.270 143.441   3
   4   3 -15 1038.94 207.974   5
  -4  -3  15 696.648 163.848   3
  -4  -3  15 854.730 163.455   4
  -4  -3  14 66.2722 126.490   4
  -4  -3  14-46.2389 127.815   3
   4   3 -14 145.430 148.521   5
  -4  -3  13 51.6464 121.495   4
  -4  -3  13-23.0219 116.265   3
   4   3 -13-59.2741 148.871   5
  -4  -3  12 1134.96 163.707   3
   4   3 -12 801.876 180.721   5
  -4  -3  11 383.516 131.697   3
   4   3 -11 468.397 162.027   5
   4   3 -10 5182.02 309.947   5
  -4  -3  10 5147.22 272.898   3
   4   3  -9 6025.96 328.138   5
  -4  -3   9 5924.43 282.965   3
  -4  -3   8 168.526 108.231   3
   4   3  -8 203.988 145.681   5
   4   3  -7 7157.01 342.914   5
  -4  -3   7 6849.50 286.178   3
  -4   3   6 9116.53 397.547   5
   4   3  -6 8903.53 375.239   5
  -4  -3   6 8320.30 306.940   3
  -4   3   5 4189.97 293.746   5
  -4  -3   5 3447.31 209.710   3
   4   3  -5 3956.04 268.499   5
  -4  -3   4 5570.38 243.605   3
  -4   3   4 6716.56 352.622   5
   4   3  -4 6280.14 315.394   5
  -4   3   3 461.040 187.145   5
   4   3  -3 217.859 153.589   5
  -4  -3   3 40.4220 102.648   3
  -4   3   2 15251.0 519.415   5
  -4  -3   2 14720.7 366.454   3
   4   3  -2 15286.0 456.030   5
   4   3  -1 2936.24 242.697   5
  -4  -3   1 2756.70 178.629   3
  -4   3   0 8865.68 427.041   5
   4   3   0 8774.25 353.329   5
  -4   3  -1 4447.51 319.490   5
   4   3   1 4506.46 270.580   5
  -4   3  -2 94.0785 164.682   5
   4   3   2 63.5752 126.418   5
  -4   3  -3 7219.37 405.178   5
  -4   3  -4 12724.5 534.359   5
  -4   3  -5 6359.43 414.170   5
  -4   3  -6 14977.4 586.000   5
  -4   3  -7 1057.98 241.699   5
  -4   3  -8 9568.36 499.852   5
  -4   3  -9 354.948 221.907   5
  -4   3 -10 2590.00 321.182   5
  -4   3 -11 1785.66 292.515   5
  -4   3 -12 857.613 258.769   5
  -4   3 -13-116.517 211.053   5
  -4   3 -14 1207.19 292.205   5
  -4   3 -15 5027.08 454.877   5
  -4   3 -16 2372.83 341.475   5
  -4   3 -17 4598.95 436.997   5
  -4   3 -18 3104.43 382.648   5
   4   4 -18 598.183 254.884   5
   4   4 -17 289.267 244.943   5
   4   4 -16 698.069 254.735   5
   4   4 -15 1605.49 280.754   5
   4   4 -14 279.884 218.894   5
   4   4 -13 265.703 199.585   5
   4   4 -12 1237.44 253.751   5
   4   4 -11 830.935 239.029   5
   4   4 -10 25.0464 190.657   5
   4   4  -9 341.821 191.781   5
   4   4  -8-142.836 205.121   5
   4   4  -7 1253.15 241.223   5
   4   4  -6 89.1510 194.577   5
   4   4  -5 8230.14 442.088   5
  -4   4   4 1749.51 282.945   5
   4   4  -4 1189.88 232.898   5
  -4   4   3 18.7221 196.252   5
   4   4  -3-288.894 195.733   5
  -4   4   2 409.313 214.025   5
   4   4  -2 20.8893 171.102   5
  -4   4   1 6736.31 444.185   5
   4   4  -1 6197.37 374.610   5
  -4   4   0 385.544 239.856   5
   4   4   0 253.817 185.952   5
  -4   4  -1 266.802 210.360   5
   4   4   1 242.437 176.483   5
  -4   4  -2 314.608 235.894   5
   4   4   2 425.658 189.342   5
   4   4   3 1569.36 238.584   5
  -4   4  -3 1259.32 273.899   5
  -4   4  -4 518.884 252.885   5
   4   4   4 488.187 211.436   5
  -4   4  -5 2304.23 328.455   5
   4   4   5 2115.73 259.879   5
  -4   4  -6 1673.27 302.460   5
   4   4   6 1856.15 256.823   5
  -4   4  -7 3069.10 387.543   5
   4   4   7 3382.11 297.951   5
   4   4   8 1054.06 245.880   5
  -4   4  -8 865.994 299.969   5
  -4   4  -9 7322.14 538.893   5
   4   4   9 7718.27 400.931   5
  -4   4 -10 1175.87 323.393   5
  -4   4 -11 1027.89 313.015   5
  -4   4 -12 1388.54 338.536   5
  -4   4 -13 3461.48 432.922   5
  -4   4 -14 1403.26 361.245   5
  -4   4 -15 658.850 306.089   5
  -4   5   1 675.964 287.311   5
  -4   5   0 491.725 277.296   5
   4   5   0 175.788 232.677   5
  -4   5  -1-68.5071 263.977   5
   4   5   1-92.1755 240.840   5
  -4   5  -2 288.602 260.931   5
   4   5   2-34.3039 247.565   5
  -4   5  -3 412.088 291.026   5
   4   5   3-195.964 228.571   5
   4   5   4 442.262 254.034   5
   4   5   5 1438.38 295.393   5
   4   5   6 134.983 226.719   5
  -5   0  28 298.417 202.352   4
  -5   0  27 118.757 187.954   4
  -5   0  26 2788.71 275.501   4
  -5   0  25 172.776 168.634   4
  -5   0  24 5840.98 339.572   4
  -5   0  23 225.210 149.234   4
  -5   0  22 185.269 134.363   4
  -5   0  21 84.7157 133.151   4
  -5   0  20 19212.8 519.924   4
  -5   0  19 72.7460 138.335   4
  -5   0  18 13208.8 468.620   3
  -5   0  18 15383.7 438.677   4
  -5   0  17-20.9465 125.131   4
  -5   0  17-115.009 123.907   3
  -5   0  16 3174.53 221.993   3
  -5   0  16 3447.98 214.383   4
  -5   0  15-5.94576 88.4787   4
  -5   0  15-30.3879 91.2024   3
  -5   0  14 4941.78 238.482   3
  -5   0  14 4811.74 225.331   4
  -5   0  13-2.68111 73.2641   3
  -5   0  13 189.077 81.0499   4
  -5   0  12 9835.35 301.212   3
  -5   0  12 9583.21 289.361   4
  -5   0  11-3.49683 65.6728   3
  -5   0  11-22.9981 70.1220   4
  -5   0  10 7433.29 250.204   3
  -5   0  10 7783.81 251.688   4
  -5   0   9 57.0472 67.3466   3
  -5   0   8 128264. 945.231   3
  -5   0   7 14.6529 56.6049   3
  -5   0   6 126058. 866.855   3
  -5   0   5 48.7842 79.2181   5
  -5   0   5 83.3624 57.0781   3
  -5   0   4 58846.9 709.867   5
  -5   0   4 55734.4 547.118   3
  -5   0   3 187.001 97.9461   5
  -5   0   2 147312. 1134.37   5
  -5   0   1 72.3401 84.7867   5
  -5   0   0 49784.5 681.812   5
  -5   0  -1 146.194 96.0058   5
  -5   0  -2 115606. 1086.57   5
  -5   0  -3 10.3307 83.4280   5
   5   0   3 211.507 62.8379   2
   5   0   4 3805.33 179.839   2
  -5   0  -4 3183.21 210.125   5
   5   0   5 402.228 84.8167   2
  -5   0  -5 91.8519 107.070   5
   5   0   6 117871. 1033.94   2
  -5   0  -6 117247. 1188.84   5
  -5   0  -7 195.686 116.832   5
   5   0   7-9.06330 88.5817   2
  -5   0  -8 22244.6 565.368   5
   5   0   8 22472.5 486.264   2
  -5   0  -9 167.043 128.279   5
  -5   0 -10 83128.4 1119.54   5
  -5   0 -11 117.678 129.167   5
  -5   0 -12 347.496 125.244   5
  -5   0 -13 2.80661 122.278   5
  -5   0 -14 28769.5 719.972   5
  -5   0 -15 985.029 201.864   5
   5   0  16 27328.0 669.022   4
  -5   0 -16 26450.7 715.024   5
  -5   0 -17-7.48043 150.415   5
   5   0  17 151.892 147.790   4
   5   0  18 1679.40 225.624   4
   5   0  19 1298.78 259.512   4
   5   0  20 66639.8 1169.63   4
   5   0  21 280.586 212.582   4
   5   0  22 2141.43 281.842   4
   5   0  23-312.878 212.568   4
   5   0  24 1745.15 275.867   4
   5   0  25-122.285 211.329   4
  -5  -1  27 854.102 227.460   4
  -5  -1  26 682.157 207.846   4
  -5  -1  25 358.762 198.270   4
  -5  -1  24 13169.4 512.902   4
  -5  -1  23 417.869 193.045   4
  -5  -1  22-97.8072 161.283   4
  -5  -1  21 1054.04 183.652   4
  -5  -1  20-48.3433 139.021   4
  -5  -1  19 1332.21 207.797   3
  -5  -1  19 1775.97 198.857   4
  -5   1  19 1764.02 175.158   4
  -5  -1  18 4319.91 292.780   3
  -5  -1  18 4571.52 277.640   4
  -5  -1  17 2442.67 213.573   3
  -5  -1  17 2522.59 212.343   4
  -5   1  17 2421.41 184.351   4
  -5  -1  16 3845.12 258.180   3
  -5  -1  16 4285.14 248.023   4
  -5   1  16 4414.78 220.592   4
  -5  -1  15 1100.05 154.110   3
  -5   1  15 947.427 132.692   3
  -5  -1  15 1265.24 165.976   4
  -5   1  15 1066.07 126.669   4
  -5  -1  14 41523.6 730.182   3
  -5   1  14 41004.9 617.419   3
  -5  -1  14 39358.4 611.863   1
  -5  -1  14 39245.7 659.028   4
  -5   1  14 39092.0 559.164   4
   5   1 -13 4562.14 193.967   5
  -5  -1  13 4098.91 231.703   3
  -5   1  13 4264.35 196.224   3
  -5   1  13 4135.83 187.885   4
  -5  -1  13 4142.73 223.901   4
  -5  -1  12 1061.58 115.231   1
   5   1 -12 1077.14 111.735   5
  -5  -1  12 1163.82 134.846   3
  -5   1  12 1096.01 111.435   3
  -5   1  12 971.431 104.614   4
  -5  -1  12 1039.32 130.101   4
  -5  -1  11 3138.22 193.023   3
   5   1 -11 3011.29 156.310   5
  -5  -1  11 3026.09 158.874   1
  -5   1  11 3034.71 152.799   4
  -5  -1  11 3106.64 190.447   4
  -5  -1  10 32406.0 554.664   3
  -5   1  10 34026.2 465.313   3
  -5  -1  10 33371.4 553.290   4
  -5  -1   9 16263.9 390.079   3
  -5   1   9 17349.4 323.661   3
  -5   1   9 17110.3 339.997   5
  -5  -1   8 7448.28 257.297   3
  -5   1   8 7357.44 240.372   5
  -5   1   8 7645.73 206.827   3
  -5   1   7 13976.3 269.003   3
  -5  -1   7 13394.9 333.415   3
  -5   1   7 13899.2 340.471   5
  -5  -1   6 1409.55 119.255   3
  -5   1   6 1646.17 96.4514   3
  -5   1   6 1564.35 140.192   5
  -5  -1   5 6427.87 218.541   3
  -5   1   5 6920.53 262.361   5
  -5   1   5 6245.96 173.316   3
  -5   1   4 759.298 71.1847   3
  -5  -1   4 709.696 88.1742   3
  -5   1   4 741.978 110.342   5
  -5  -1   3 5050.36 189.575   3
  -5   1   3 5209.19 243.598   5
  -5   1   2 29396.4 562.311   5
  -5   1   1 13431.5 408.553   5
  -5   1   0 161753. 1362.93   5
   5   1   0 158285. 880.799   2
   5   1   1 300897. 1255.84   2
  -5   1  -1 296380. 1901.45   5
   5   1   2 8595.83 237.914   2
  -5   1  -2 9920.46 377.200   5
  -5   1  -3 519.063 134.482   5
   5   1   3 585.810 79.3885   2
  -5   1  -4 8226.22 359.415   5
  -5   1  -5 28957.8 658.144   5
  -5   1  -6 2145.58 221.737   5
   5  -1   6 1966.87 167.597   2
  -5  -1  -6 2047.41 157.902   2
  -5  -1  -6 1926.42 188.887   5
  -5   1  -7 56880.0 951.446   5
  -5  -1  -7 56389.7 745.144   2
  -5  -1  -7 56735.2 839.927   5
  -5  -1  -8 393.282 126.922   5
  -5   1  -8 297.383 138.579   5
  -5  -1  -8 489.821 109.531   2
  -5   1  -9 4985.76 322.884   5
  -5  -1  -9 4820.90 278.339   5
  -5   1 -10 17746.4 572.030   5
  -5  -1 -10 18205.7 518.281   5
  -5  -1 -11 48631.5 851.197   5
  -5   1 -11 48352.4 953.474   5
   5  -1  12 20715.9 521.284   4
  -5  -1 -12 21137.6 577.545   5
  -5   1 -12 21726.6 658.873   5
   5  -1  13 1120.61 168.365   4
  -5  -1 -13 1071.86 182.010   5
  -5   1 -13 1290.74 216.075   5
  -5   1 -14 4194.54 325.363   5
   5  -1  14 4004.37 269.273   4
  -5  -1 -14 3885.40 284.706   5
   5  -1  15 9201.69 396.994   4
  -5  -1 -15 9656.97 429.236   5
  -5   1 -15 9485.43 471.959   5
   5  -1  16 12365.4 476.727   4
  -5   1 -16 13052.5 565.379   5
   5  -1  17 21441.5 634.943   4
  -5   1 -17 21448.6 730.954   5
   5   1  18 469.233 196.277   4
   5  -1  18 232.761 194.507   4
  -5   1 -18 776.016 255.025   5
   5  -1  19 16612.5 602.945   4
   5   1  19 15922.1 566.129   4
  -5   1 -19 17528.2 686.633   5
   5  -1  20 753.852 230.263   4
   5   1  20 770.547 211.946   4
   5   1  21 1309.32 232.007   4
   5  -1  21 1216.85 239.609   4
   5  -1  22 189.063 204.599   4
   5   1  22 160.750 192.761   4
   5  -1  23 585.486 220.532   4
   5   1  23 643.493 206.575   4
   5  -1  24 472.212 235.215   4
   5   1  24 251.052 192.666   4
   5  -1  25 1807.26 311.970   4
   5   1  25 1497.99 280.870   4
  -5  -2  25 114.420 188.094   4
  -5  -2  24 491.350 202.033   4
  -5  -2  23 7523.25 410.833   4
  -5  -2  22 691.857 198.681   4
  -5  -2  21 337.795 166.062   4
  -5  -2  20 5033.48 349.097   3
  -5  -2  20 4910.27 320.505   4
  -5  -2  19 7496.08 393.194   3
  -5  -2  19 7388.43 363.298   4
  -5  -2  18 1419.58 211.031   3
  -5  -2  18 1383.12 193.375   4
  -5  -2  17-15.6069 130.222   4
  -5  -2  17-57.6428 129.982   3
  -5  -2  16 193.988 125.627   4
  -5  -2  16 164.613 117.663   3
   5   2 -15 2856.95 221.373   5
  -5  -2  15 3007.97 246.624   3
  -5  -2  15 3311.61 231.591   4
  -5  -2  14-18.3986 120.758   4
  -5  -2  14-37.1530 123.738   3
   5   2 -14-101.653 128.376   5
   5   2 -13 3369.63 220.473   5
  -5  -2  13 3902.89 249.033   3
  -5  -2  13 3987.40 244.253   4
  -5  -2  12 369.107 113.442   3
  -5  -2  12 301.333 116.622   4
   5   2 -12 211.592 114.508   5
   5   2 -11 4430.68 238.949   5
  -5  -2  11 3485.06 221.268   3
  -5  -2  10 8047.82 317.028   3
   5   2 -10 8360.80 309.577   5
  -5  -2   9 34244.2 608.301   3
   5   2  -9 34598.8 587.446   5
  -5  -2   8 8185.88 300.329   3
   5   2  -8 7952.96 297.391   5
  -5   2   7 923.429 157.305   5
  -5  -2   7 810.690 125.311   3
  -5   2   6 31042.5 615.071   5
  -5  -2   6 30122.3 528.934   3
  -5   2   5 60885.7 874.657   5
  -5  -2   5 60077.1 730.853   3
  -5   2   4 15798.1 474.857   5
  -5  -2   4 15340.5 366.801   3
  -5   2   3 64.0259 122.444   5
  -5  -2   3 31.9531 89.3658   3
  -5   2   2 4724.56 288.574   5
  -5  -2   2 5314.93 229.056   3
  -5   2   1 32.2840 130.130   5
  -5  -2   1 22.4521 82.0284   3
  -5   2   0 1552.81 198.797   5
  -5   2  -1 5385.54 315.525   5
  -5   2  -2 17840.3 543.145   5
  -5   2  -3 431.366 182.902   5
  -5   2  -4 54067.2 974.580   5
   5  -2   4 54598.9 604.460   4
  -5   2  -5 21611.8 625.857   5
   5  -2   5 22000.7 411.255   4
  -5   2  -6 7321.55 390.679   5
   5  -2   6 7653.92 263.405   4
  -5  -2  -7 1255.64 137.564   2
   5  -2   7 1222.33 132.408   4
  -5   2  -7 897.567 195.120   5
   5  -2   8 14829.1 389.222   4
  -5   2  -8 14691.1 549.611   5
  -5  -2  -8 14842.7 401.258   1
  -5  -2  -8 13746.1 397.067   2
  -5   2  -9 3512.22 306.930   5
   5  -2   9 3491.46 216.809   4
  -5   2 -10 2958.21 290.296   5
   5  -2  10 3500.43 227.327   4
  -5   2 -11 1262.29 219.468   5
   5  -2  11 1492.02 173.217   4
   5  -2  12 8975.03 365.074   4
  -5   2 -12 8744.44 464.610   5
  -5   2 -13 17.7122 163.731   5
   5  -2  13-33.3420 134.786   4
  -5   2 -14 3716.07 334.751   5
   5  -2  14 4134.15 283.448   4
  -5   2 -15 5347.20 398.498   5
   5  -2  15 5371.02 329.592   4
  -5   2 -16 105.574 203.698   5
   5  -2  16 134.164 168.523   4
   5  -2  17 8665.84 429.732   4
  -5   2 -17 8495.66 526.561   5
  -5   2 -18 10820.0 590.979   5
   5  -2  18 11579.7 499.866   4
  -5   2 -19 1747.53 306.594   5
   5  -2  19 2186.85 274.608   4
   5   2  19 2650.92 279.115   4
   5  -2  20 1350.29 247.765   4
   5   2  20 1406.22 239.173   4
  -5   2 -20 1126.80 283.176   5
   5  -2  21 2917.99 312.099   4
   5   2  21 3084.80 306.677   4
   5  -2  22 1143.74 255.957   4
   5  -2  23-13.0113 218.655   4
   5  -2  24 31.4773 229.763   4
  -5  -3  22 3870.39 327.758   4
  -5  -3  21 615.809 207.039   4
  -5  -3  20 2303.62 268.817   4
  -5  -3  19 2326.85 279.521   3
  -5  -3  19 2235.35 254.452   4
  -5  -3  18 2654.35 281.802   3
  -5  -3  18 2983.98 276.103   4
  -5  -3  17 112.505 153.711   4
  -5  -3  17 156.958 154.867   3
   5   3 -16 2109.94 252.935   5
  -5  -3  16 2027.13 230.526   3
  -5  -3  16 2050.77 229.013   4
   5   3 -15 6140.55 358.843   5
  -5  -3  15 6452.80 348.869   3
   5   3 -14 1170.91 199.182   5
  -5  -3  14 1490.35 193.125   3
   5   3 -13 2915.67 264.766   5
  -5  -3  13 3068.20 251.001   3
   5   3 -12 2758.61 246.926   5
  -5  -3  12 2917.10 231.959   3
  -5  -3  11 392.244 130.729   3
   5   3 -11 321.855 149.313   5
  -5  -3  10 143.599 104.405   3
   5   3 -10-47.9963 152.475   5
  -5  -3   9 200.797 121.704   3
   5   3  -9 146.813 148.328   5
  -5  -3   8 17969.0 477.995   3
   5   3  -8 18467.4 527.489   5
   5   3  -7 6191.77 326.697   5
  -5  -3   7 5474.91 275.342   3
  -5  -3   6 15450.2 423.979   3
   5   3  -6 15823.0 484.691   5
  -5   3   5 1462.42 232.910   5
  -5  -3   5 1145.31 156.983   3
   5   3  -5 1531.99 210.653   5
  -5   3   4 5355.89 342.130   5
   5   3  -4 5546.74 307.559   5
  -5  -3   4 4999.33 249.599   3
  -5   3   3 3755.08 310.205   5
   5   3  -3 3541.34 266.724   5
  -5  -3   3 3303.68 213.125   3
  -5   3   2 3727.85 317.259   5
   5   3  -2 3555.43 259.442   5
  -5  -3   2 3180.63 210.063   3
  -5   3   1 20547.0 637.929   5
  -5  -3   1 20243.3 444.534   3
  -5   3   0 3113.18 303.618   5
  -5  -3   0 2463.25 185.941   3
  -5   3  -1 796.998 219.055   5
  -5  -3  -1 366.788 116.260   3
  -5   3  -2 284.104 186.385   5
  -5   3  -3 133.071 181.909   5
  -5   3  -4 4079.90 357.552   5
  -5   3  -5 532.216 219.723   5
  -5   3  -6 7750.31 465.349   5
  -5   3  -7 1795.25 293.462   5
  -5   3  -8 49.6281 204.446   5
  -5   3  -9 191.446 206.345   5
  -5   3 -10 944.361 251.676   5
  -5   3 -11-52.7261 217.418   5
  -5   3 -12-72.5215 217.322   5
  -5   3 -13 8730.46 542.463   5
  -5   3 -14 888.956 266.895   5
  -5   3 -15 1245.08 293.361   5
  -5   3 -16-78.3732 258.246   5
  -5   3 -17 855.691 263.564   5
  -5   3 -18 1156.25 274.670   5
   5   4 -17 2010.41 310.952   5
   5   4 -16 496.729 250.091   5
   5   4 -15 1337.08 262.715   5
   5   4 -14 644.949 228.255   5
   5   4 -13 1802.24 275.075   5
   5   4 -12 47.7790 183.696   5
   5   4 -11 1189.69 245.422   5
   5   4 -10 415.022 202.047   5
   5   4  -9-223.032 203.166   5
   5   4  -8 261.659 184.694   5
   5   4  -7 6097.28 394.107   5
   5   4  -6 102.361 188.863   5
   5   4  -5 30.6750 193.289   5
   5   4  -4 334.995 199.721   5
  -5   4   3 2718.18 341.161   5
   5   4  -3 2515.33 287.195   5
  -5   4   2 1711.94 313.386   5
   5   4  -2 1718.46 258.022   5
  -5   4   1 221.172 239.736   5
   5   4  -1 158.314 198.362   5
  -5   4   0 152.875 225.929   5
   5   4   0 186.405 203.888   5
  -5   4  -1 406.331 241.940   5
   5   4   1 468.534 219.097   5
  -5   4  -2 3872.84 416.281   5
   5   4   2 3794.56 328.694   5
  -5   4  -3 3449.93 379.209   5
   5   4   3 3732.49 318.395   5
  -5   4  -4 1531.39 315.282   5
   5   4   4 1430.94 242.587   5
  -5   4  -5 425.656 249.829   5
   5   4   5 187.114 193.673   5
  -5   4  -6 279.700 236.061   5
   5   4   6 341.006 190.700   5
   5   4   7 1334.14 241.890   5
  -5   4  -7 1208.46 312.738   5
  -5   4  -8 569.432 281.367   5
   5   4   8 424.852 205.029   5
   5   4   9 1106.34 248.067   5
  -5   4  -9 1339.12 325.575   5
  -5   4 -10 64.5132 259.261   5
  -5   4 -11 231.372 268.986   5
  -5   4 -12-81.8587 276.441   5
  -5   4 -13-42.0679 267.471   5
  -5   4 -14 535.462 293.879   5
  -5   5   1 1320.84 372.103   5
  -5   5   0 746.780 320.736   5
  -5   5  -1 930.576 320.146   5
  -6   0  28 5139.54 366.894   4
  -6   0  27-104.239 197.836   4
  -6   0  26 612.739 193.285   4
  -6   0  25 108.915 163.333   4
  -6   0  24 5844.15 340.743   4
  -6   0  23-1.43921 127.431   4
  -6   0  22 33.5997 120.181   4
  -6   0  21-27.2847 124.862   4
  -6   0  20 12375.5 464.416   3
  -6   0  20 11086.1 407.445   4
  -6   0  19-92.0823 117.056   4
  -6   0  19-62.6077 121.413   3
  -6   0  18 2086.17 215.364   3
  -6   0  18 2034.28 195.248   4
  -6   0  17-91.8203 123.971   4
  -6   0  17-53.8805 128.736   3
  -6   0  16 17381.6 475.938   3
  -6   0  16 17400.5 445.862   4
  -6   0  15 163.839 120.330   3
  -6   0  15 258.952 126.441   4
  -6   0  14 65276.5 866.470   3
  -6   0  14 68231.4 830.135   4
  -6   0  13 27.5839 77.3954   3
  -6   0  13 185.407 101.500   4
  -6   0  12 1726.84 148.312   3
  -6   0  12 1898.90 153.183   4
  -6   0  11 79.8118 75.7701   3
  -6   0  10 101181. 945.983   3
  -6   0   9 84.6389 73.0854   3
  -6   0   8 2638.97 152.750   3
  -6   0   7-1.66195 59.7065   3
  -6   0   6 22327.2 467.763   5
  -6   0   6 21333.1 389.407   3
  -6   0   5 78.6606 122.317   5
  -6   0   5 334.629 89.8911   3
  -6   0   4 243908. 1625.88   5
  -6   0   3 297.035 140.664   5
  -6   0   2 251310. 1643.45   5
  -6   0   1 403.058 134.589   5
  -6   0   0 813.328 133.841   5
  -6   0  -1 107.641 116.944   5
  -6   0  -2 86501.4 1020.17   5
  -6   0  -3 120.736 130.600   5
   6   0   4 219016. 1417.64   2
  -6   0  -4 219761. 1684.80   5
   6   0   5 500.308 106.574   2
  -6   0  -5 484.606 152.486   5
  -6   0  -6 580.924 130.759   5
  -6   0  -7-49.5995 102.216   5
  -6   0  -8 28745.1 668.299   5
  -6   0  -9 188.715 133.878   5
  -6   0 -10 3144.08 253.339   5
  -6   0 -11-71.4282 126.269   5
  -6   0 -12 502.228 152.732   5
  -6   0 -13 79.5423 162.367   5
  -6   0 -14 44467.6 927.136   5
  -6   0 -15 211.161 176.284   5
  -6   0 -16 11207.5 507.319   5
  -6   0 -17-11.7328 145.150   5
   6   0  17 127.839 152.287   4
   6   0  18 388.708 178.769   4
   6   0  19 24.6650 171.183   4
   6   0  20 1572.41 258.689   4
   6   0  21 113.942 190.961   4
   6   0  22 1274.87 249.075   4
   6   0  23-36.7206 202.794   4
   6   0  24-21.5704 223.151   4
  -6  -1  26 919.311 212.162   4
  -6  -1  25-113.936 168.719   4
  -6  -1  24 1301.03 220.435   4
  -6  -1  23 4297.24 315.880   4
  -6  -1  22-49.3354 154.772   4
  -6  -1  21 984.648 200.216   3
  -6  -1  21 992.195 179.408   4
  -6  -1  20 4982.44 327.505   3
  -6  -1  20 5223.16 313.350   4
  -6  -1  19 7549.44 381.580   3
  -6  -1  19 8651.41 372.699   4
  -6  -1  18 3192.30 261.330   3
  -6  -1  18 3549.93 250.777   4
  -6   1  17 267.035 109.836   4
  -6  -1  17 283.415 123.737   4
  -6  -1  17 222.904 122.179   3
  -6   1  17 325.244 117.228   3
  -6   1  16 13784.6 401.529   3
  -6   1  16 13276.6 365.817   4
  -6  -1  16 12869.3 418.891   4
  -6  -1  15 30069.4 647.057   3
  -6   1  15 29938.9 567.081   3
  -6   1  15 29966.4 522.549   4
  -6  -1  15 29986.3 614.647   4
  -6  -1  14 324.857 119.197   3
  -6   1  14 39.5236 96.4848   3
  -6   1  14 384.740 110.150   4
  -6  -1  14 521.145 150.129   4
  -6  -1  13 25894.3 567.333   3
  -6   1  13 26574.1 496.247   3
  -6  -1  12 5620.81 269.910   3
  -6   1  12 5799.71 228.771   3
  -6  -1  11 5478.56 262.656   3
  -6   1  11 5964.09 216.528   3
  -6  -1  10 2258.13 171.983   3
  -6   1  10 2117.47 135.632   3
  -6  -1   9 6098.95 256.781   3
  -6   1   9 6047.29 209.554   3
  -6  -1   8 4418.87 214.339   3
  -6   1   8 4582.63 177.251   3
  -6   1   8 4539.98 223.935   5
  -6   1   7 3173.85 194.625   5
  -6  -1   7 3283.20 183.357   3
  -6   1   7 3293.55 146.917   3
  -6   1   6 546.534 75.8729   3
  -6  -1   6 545.372 92.8444   3
  -6   1   6 674.150 129.964   5
  -6   1   5 86468.4 712.136   3
  -6  -1   5 84018.8 839.817   3
  -6   1   5 85692.1 976.696   5
  -6  -1   4 56224.7 679.685   3
  -6   1   4 56516.7 817.493   5
  -6   1   3 19629.2 504.224   5
  -6   1   2 94945.8 1080.04   5
  -6   1   1 51902.6 819.780   5
   6   1   0 693.854 90.1458   2
  -6   1   0 785.827 157.987   5
   6   1   1 18778.5 359.733   2
  -6   1  -1 18649.5 526.721   5
  -6   1  -2 429.057 133.719   5
   6   1   2 300.089 71.4200   2
   6   1   3 9065.44 272.217   2
  -6   1  -3 9062.63 387.442   5
   6   1   4 20817.5 417.947   2
  -6   1  -4 21467.8 588.793   5
  -6   1  -5 30961.9 722.245   5
  -6  -1  -5 32408.9 669.478   5
  -6  -1  -6 58594.8 907.800   5
  -6   1  -6 57181.7 986.959   5
  -6  -1  -7 164.896 130.208   5
  -6   1  -7 209.090 149.362   5
  -6  -1  -8 15861.0 506.586   5
  -6   1  -8 16680.0 564.182   5
  -6  -1  -9 7256.51 355.548   5
  -6   1  -9 6958.81 385.649   5
  -6  -1 -10 18945.8 575.643   5
  -6   1 -10 19346.4 633.590   5
  -6  -1 -11 6236.34 344.662   5
  -6   1 -11 6477.11 391.941   5
  -6  -1 -12 391.111 149.972   5
  -6   1 -12 545.213 185.962   5
  -6  -1 -13 2425.60 244.154   5
  -6   1 -13 2545.82 280.294   5
   6  -1  14 6582.31 342.479   4
  -6  -1 -14 6664.33 376.004   5
  -6   1 -14 6832.18 425.284   5
  -6  -1 -15 167.246 155.732   5
  -6   1 -15 328.161 193.072   5
   6  -1  15 174.288 144.691   4
  -6  -1 -16 143.365 173.477   5
  -6   1 -16 113.226 187.046   5
   6  -1  16 55.3115 146.989   4
   6  -1  17 7499.17 406.236   4
  -6   1 -17 7035.31 462.099   5
   6  -1  18 2602.42 287.809   4
  -6   1 -18 2734.30 325.957   5
   6  -1  19 2170.92 278.964   4
   6   1  19 2638.29 285.754   4
  -6   1 -19 2371.15 319.704   5
   6  -1  20 10450.3 526.973   4
   6   1  20 10711.9 498.703   4
   6  -1  21 5049.77 395.151   4
   6   1  21 5138.65 379.833   4
   6   1  22 1430.73 259.517   4
   6  -1  22 1114.42 253.421   4
   6  -1  23 2999.34 342.646   4
   6   1  23 3232.25 334.903   4
   6  -1  24 3050.09 360.734   4
   6   1  24 2787.22 338.641   4
  -6  -2  24 68.0242 189.182   4
  -6  -2  23 43.1553 169.614   4
  -6  -2  22 6395.52 377.957   4
  -6  -2  21 2769.93 297.879   3
  -6  -2  21 3174.99 282.796   4
  -6  -2  20-8.17341 145.440   4
  -6  -2  20-59.0478 156.932   3
  -6  -2  19 138.949 134.348   4
  -6  -2  19-95.6720 150.980   3
  -6  -2  18 1585.38 222.336   3
  -6  -2  18 1993.93 220.092   4
  -6  -2  17 1111.16 192.048   3
  -6  -2  17 1480.64 206.217   4
  -6  -2  16 7736.10 380.529   3
  -6  -2  16 7543.12 350.386   4
  -6  -2  15 3468.87 260.356   3
  -6  -2  15 3231.68 243.929   4
  -6  -2  14-68.9183 120.048   3
   6   2 -14-8.40215 112.050   5
   6   2 -13 2540.63 201.949   5
  -6  -2  13 2341.90 213.978   3
   6   2 -12 17970.0 454.482   5
  -6  -2  12 18405.4 504.324   3
  -6  -2  11 44242.0 756.507   3
   6   2 -11 45069.9 699.312   5
  -6  -2  10 5207.89 277.073   3
   6   2 -10 5522.63 262.567   5
  -6  -2   9 253.176 116.987   3
  -6  -2   8 14062.6 405.397   3
  -6   2   7 7668.22 344.986   5
  -6  -2   7 6990.32 287.590   3
  -6   2   6 2240.50 212.123   5
  -6  -2   6 2017.36 170.394   3
  -6   2   5 3292.68 243.428   5
  -6  -2   5 3304.49 198.361   3
  -6   2   4 4965.33 292.498   5
  -6  -2   4 4387.42 220.898   3
  -6   2   3 1934.71 208.602   5
  -6  -2   3 1527.15 148.706   3
  -6   2   2 13459.6 469.734   5
  -6  -2   2 12773.5 349.420   3
  -6   2   1 297.140 137.677   5
  -6   2   0 132.275 141.285   5
  -6   2  -1 5414.53 338.427   5
  -6   2  -2 58463.4 1027.72   5
  -6   2  -3 4116.11 317.809   5
  -6   2  -4 7638.45 407.012   5
  -6   2  -5 25863.8 719.369   5
  -6   2  -6 301.337 185.228   5
  -6   2  -7 3768.16 311.908   5
   6  -2   7 4566.14 224.947   4
  -6   2  -8 1686.53 246.330   5
   6  -2   8 2284.52 183.318   4
  -6   2  -9 8889.29 475.627   5
   6  -2   9 9624.55 348.641   4
  -6   2 -10 2731.41 301.270   5
   6  -2  10 3205.30 227.035   4
  -6   2 -11 5668.09 401.257   5
   6  -2  11 6200.75 305.870   4
  -6   2 -12 2317.56 295.487   5
   6  -2  12 2119.72 215.153   4
  -6   2 -13 3074.39 344.411   5
   6  -2  13 3416.20 259.982   4
  -6   2 -14 777.569 261.060   5
   6  -2  14 673.987 191.625   4
  -6   2 -15 16946.0 736.674   5
   6  -2  15 16951.4 558.789   4
  -6   2 -16 8357.91 541.517   5
   6  -2  16 8433.71 428.120   4
  -6   2 -17 700.413 257.834   5
   6  -2  17 675.528 203.392   4
  -6   2 -18 2000.57 317.914   5
   6  -2  18 1766.60 253.835   4
   6  -2  19 3188.37 314.091   4
  -6   2 -19 2825.02 356.072   5
   6   2  20 868.811 222.374   4
  -6   2 -20 942.840 271.493   5
   6  -2  20 689.801 217.829   4
   6   2  21 1263.01 246.189   4
  -6   2 -21 1220.58 281.527   5
   6  -2  21 838.566 240.368   4
   6  -2  22 613.482 236.621   4
   6   2  22 650.255 226.695   4
   6  -2  23 4587.42 412.209   4
  -6  -3  22 318.709 215.531   4
  -6  -3  21 752.471 222.605   4
  -6  -3  20-120.922 189.404   3
  -6  -3  20-58.0026 180.664   4
  -6  -3  19 1111.12 223.681   3
  -6  -3  18 1652.03 235.597   3
  -6  -3  17 4249.18 320.583   3
  -6  -3  16 88.4449 140.245   3
   6   3 -16 29.1430 164.213   5
  -6  -3  15 60.7517 130.430   3
   6   3 -15-37.3606 164.759   5
  -6  -3  14 661.134 164.516   3
   6   3 -14 664.347 172.723   5
  -6  -3  13 22.2828 129.753   3
   6   3 -13-57.2718 150.212   5
  -6  -3  12 305.011 123.329   3
   6   3 -12 80.2163 137.563   5
  -6  -3  11 55.4938 107.989   3
   6   3 -11 35.8656 134.556   5
   6   3 -10 1791.28 216.265   5
  -6  -3  10 1711.27 186.895   3
  -6  -3   9 2413.21 219.201   3
   6   3  -9 2749.63 250.405   5
  -6  -3   8 5861.63 300.625   3
   6   3  -8 6347.85 338.084   5
  -6  -3   7 7567.57 333.323   3
   6   3  -7 7796.91 368.444   5
  -6  -3   6 1042.20 163.498   3
   6   3  -6 1114.06 206.424   5
  -6  -3   5 3142.29 228.743   3
  -6   3   5 3404.31 313.739   5
   6   3  -5 3542.06 273.971   5
  -6   3   4 3806.67 325.621   5
   6   3  -4 3858.49 277.113   5
  -6  -3   4 3646.93 236.129   3
  -6   3   3 1628.05 271.579   5
  -6  -3   3 1486.69 174.462   3
  -6  -3   2 7981.07 321.210   3
  -6   3   2 8573.38 471.233   5
  -6   3   1 5861.76 398.981   5
  -6  -3   1 5810.56 278.172   3
  -6   3   0 998.832 233.429   5
  -6  -3   0 833.088 151.900   3
  -6   3  -1 3159.82 333.018   5
  -6  -3  -1 3440.13 229.116   3
  -6   3  -2 168.936 203.599   5
  -6   3  -3 2472.14 310.882   5
  -6   3  -4 134.791 201.424   5
  -6   3  -5 11.2914 188.982   5
  -6   3  -6 3094.13 349.391   5
  -6   3  -7 3364.26 358.173   5
  -6   3  -8 2404.01 327.873   5
  -6   3  -9 1912.71 309.418   5
  -6   3 -10 3709.43 384.329   5
  -6   3 -11 2676.95 363.320   5
  -6   3 -12 19787.6 803.073   5
  -6   3 -13 266.860 245.949   5
  -6   3 -14 1258.22 291.203   5
  -6   3 -15 387.160 211.669   5
  -6   3 -16 154.420 219.272   5
  -6   3 -17-270.360 251.807   5
  -6   3 -18 751.316 257.158   5
   6   4 -17 554.488 245.790   5
   6   4 -16 243.916 218.378   5
   6   4 -15-10.2784 185.569   5
   6   4 -14-32.5720 183.671   5
   6   4 -13-166.414 213.038   5
   6   4 -12-42.8950 200.039   5
   6   4 -11 154.424 174.752   5
   6   4 -10 113.513 186.521   5
   6   4  -9-52.7352 187.379   5
   6   4  -8 51.8511 183.287   5
   6   4  -7-42.5143 189.117   5
   6   4  -6 2479.36 286.406   5
   6   4  -5 2157.63 289.692   5
   6   4  -4 792.498 246.710   5
  -6   4   3 2051.26 343.732   5
   6   4  -3 2033.23 285.580   5
  -6   4   2 4425.70 435.109   5
   6   4  -2 4603.56 361.458   5
  -6   4   1 8511.30 539.141   5
   6   4  -1 8791.82 448.739   5
  -6   4   0 6356.35 493.878   5
   6   4   0 6169.86 392.829   5
  -6   4  -1 750.369 297.555   5
   6   4   1 831.393 234.680   5
  -6   4  -2 339.272 251.265   5
   6   4   2 435.356 219.473   5
  -6   4  -3 1640.81 318.864   5
   6   4   3 1735.18 265.829   5
  -6   4  -4 617.041 282.149   5
   6   4   4 828.461 227.236   5
  -6   4  -5 63.6585 225.888   5
   6   4   5 176.435 195.186   5
  -6   4  -6 141.214 263.078   5
   6   4   6 428.512 206.514   5
  -6   4  -7 1864.52 346.925   5
   6   4   7 2284.18 284.781   5
  -6   4  -8 174.054 257.023   5
   6   4   8 555.953 218.415   5
  -6   4  -9 40.0728 261.376   5
   6   4   9 490.774 225.938   5
  -6   4 -10-27.1945 273.355   5
   6   4  10 887.854 236.307   5
  -6   4 -11 443.353 281.257   5
  -6   4 -12-145.233 288.858   5
  -7   0  28-64.7872 197.324   4
  -7   0  27 30.6418 181.648   4
  -7   0  26 14522.5 543.890   4
  -7   0  25 297.198 196.260   4
  -7   0  24 77.4939 144.047   4
  -7   0  23-132.997 152.122   4
  -7   0  22 15.9099 125.445   4
  -7   0  21-57.8754 117.293   4
  -7   0  21-101.805 150.973   3
  -7   0  20 293.374 129.027   4
  -7   0  20 148.320 126.057   3
  -7   0  19-111.553 132.458   4
  -7   0  19-67.5500 129.989   3
  -7   0  18 673.849 148.169   4
  -7   0  18 515.604 150.607   3
  -7   0  17 211.234 138.123   3
  -7   0  17 818.726 171.780   4
  -7   0  16 103846. 1180.44   3
  -7   0  16 104705. 1121.21   4
  -7   0  15 113.642 126.194   3
  -7   0  14 1434.50 162.611   3
  -7   0  13-40.0411 111.997   3
  -7   0  12 21356.7 484.796   3
  -7   0  11 113.959 95.0637   3
  -7   0  10 802.565 115.087   3
  -7   0   9 7.74460 70.9860   3
  -7   0   8 8522.99 283.316   3
  -7   0   7-35.5168 72.9460   3
  -7   0   6 13583.1 414.367   5
  -7   0   6 13344.3 341.857   3
  -7   0   5 5.02498 94.7645   5
  -7   0   5 57.0149 56.1734   3
  -7   0   4 171.873 99.3636   5
  -7   0   3 25.1393 97.1799   5
  -7   0   2 22310.6 550.001   5
  -7   0   1 37.4589 103.262   5
  -7   0   0 17300.5 489.204   5
  -7   0  -1 67.7174 105.100   5
  -7   0  -2 15516.8 475.524   5
  -7   0  -3 6.37551 106.347   5
  -7   0  -4 20379.5 577.264   5
  -7   0  -5 119.221 137.517   5
  -7   0  -6 1106.87 170.190   5
  -7   0  -7 14.8523 116.642   5
  -7   0  -8 167.742 136.354   5
  -7   0  -9 379.699 198.422   5
  -7   0 -10 108671. 1421.66   5
  -7   0 -11 352.927 179.433   5
  -7   0 -12 421.223 169.839   5
  -7   0 -13 125.333 144.336   5
  -7   0 -14 4314.32 347.404   5
  -7   0 -15 229.913 177.218   5
  -7   0 -16 9828.13 514.548   5
  -7   0 -17 412.931 210.984   5
   7   0  18 19879.6 647.485   4
  -7   0 -18 20331.7 738.821   5
   7   0  19 638.915 217.051   4
   7   0  20 626.313 207.993   4
   7   0  21 65.5548 196.640   4
   7   0  22 1658.04 283.442   4
   7   0  23 693.832 291.190   4
  -7  -1  26 882.466 209.238   4
  -7  -1  25 3733.67 310.476   4
  -7  -1  24 2.64297 161.706   4
  -7  -1  23 209.211 158.335   4
  -7  -1  23 166.484 183.164   3
  -7  -1  22 6510.28 395.169   3
  -7  -1  22 6631.62 365.877   4
  -7  -1  21 1874.07 251.370   3
  -7  -1  21 2028.14 229.967   4
  -7  -1  20 7736.96 403.846   3
  -7  -1  20 9254.10 406.524   4
  -7  -1  19 4822.79 328.786   3
  -7  -1  19 5780.96 323.710   4
  -7  -1  18 1759.69 216.124   3
  -7  -1  18 1687.12 202.883   4
  -7  -1  17 1180.35 204.878   3
  -7  -1  17 2255.46 220.404   4
  -7  -1  16 9597.42 397.283   3
  -7  -1  16 10668.4 398.090   4
  -7  -1  15 1998.91 200.842   3
  -7   1  15 1179.24 165.960   3
  -7  -1  14 4797.84 281.612   3
  -7   1  14 4262.56 239.254   3
  -7  -1  13 26711.3 605.145   3
  -7   1  13 25828.4 505.420   3
  -7  -1  12 12507.8 422.509   3
  -7   1  12 13226.7 358.118   3
  -7  -1  11 3175.85 226.786   3
  -7   1  11 2918.77 180.844   3
  -7  -1  10 35318.9 643.139   3
  -7   1  10 35533.5 553.218   3
  -7  -1   9 21973.9 495.627   3
  -7   1   9 21114.9 413.323   3
  -7   1   8 4707.51 254.554   5
  -7  -1   8 4650.08 238.044   3
  -7   1   8 4590.23 194.484   3
  -7  -1   7 29514.5 552.598   3
  -7   1   7 29154.1 600.038   5
  -7   1   7 29192.0 457.659   3
  -7   1   6 42919.5 546.173   3
  -7  -1   6 42869.7 641.905   3
  -7   1   6 42850.2 745.525   5
  -7   1   5 4712.69 185.814   3
  -7  -1   5 4581.84 229.161   3
  -7   1   5 4734.66 274.878   5
  -7  -1   4 1156.12 126.016   3
  -7   1   4 1430.41 173.600   5
  -7   1   3 1806.43 186.429   5
  -7   1   2 3329.85 247.793   5
  -7   1   1 72.5276 110.838   5
   7   1   0 13709.6 331.808   2
  -7   1   0 13086.7 459.983   5
   7   1   1 2361.14 151.759   2
  -7   1  -1 2498.61 236.232   5
   7   1   2 2009.42 144.345   2
  -7   1  -2 2065.18 219.009   5
  -7   1  -3 77.6769 144.563   5
   7   1   3-47.0917 81.3442   2
   7   1   4 26403.4 513.446   2
  -7   1  -4 26276.3 696.060   5
  -7  -1  -5 29046.9 687.638   5
   7   1   5 28235.5 545.835   2
  -7   1  -5 29471.3 743.349   5
  -7  -1  -6 17631.0 545.827   5
  -7   1  -6 16794.1 578.527   5
  -7  -1  -7 104.717 140.544   5
  -7   1  -7 240.147 161.754   5
  -7  -1  -8 9886.18 434.240   5
  -7   1  -8 10641.6 486.664   5
  -7  -1  -9 8560.31 421.837   5
  -7   1  -9 8805.20 463.814   5
  -7  -1 -10 1496.74 224.701   5
  -7   1 -10 1612.10 247.287   5
  -7  -1 -11 3802.91 310.876   5
  -7   1 -11 4160.16 343.149   5
  -7  -1 -12 5991.34 373.342   5
  -7   1 -12 6247.32 425.818   5
  -7  -1 -13 4982.18 352.193   5
  -7   1 -13 4869.28 382.300   5
  -7  -1 -14 548.076 206.746   5
  -7   1 -14 525.501 216.128   5
   7  -1  15 8842.87 416.090   4
  -7  -1 -15 9440.03 490.020   5
  -7   1 -15 8444.05 500.337   5
  -7  -1 -16 463.041 196.503   5
  -7   1 -16 707.057 243.980   5
   7  -1  16 413.125 184.670   4
   7  -1  17 1090.07 221.740   4
  -7   1 -17 1163.74 274.179   5
   7  -1  18 10120.4 492.040   4
  -7   1 -18 9528.23 562.243   5
   7  -1  19 8562.07 469.585   4
  -7   1 -19 8212.46 529.048   5
   7  -1  20 3090.78 327.774   4
   7   1  20 3400.95 326.786   4
  -7   1 -20 2565.36 345.087   5
   7  -1  21 2119.53 297.214   4
   7   1  21 2697.41 307.175   4
   7  -1  22-15.5152 217.728   4
   7   1  22 488.419 227.796   4
   7  -1  23 4785.60 421.728   4
   7   1  23 4728.15 406.452   4
  -7  -2  23 141.633 169.892   4
  -7  -2  23 2.61139 198.849   3
  -7  -2  22 888.279 218.053   4
  -7  -2  22 605.403 200.793   3
  -7  -2  21 627.592 196.147   4
  -7  -2  21 672.920 199.370   3
  -7  -2  20 3445.31 307.056   3
  -7  -2  20 4249.42 316.645   4
  -7  -2  19 1553.12 237.093   3
  -7  -2  19 2243.21 257.418   4
  -7  -2  18 3012.40 294.034   3
  -7  -2  17 778.005 186.000   3
  -7  -2  16 3862.36 287.315   3
  -7  -2  15 14969.3 501.034   3
  -7  -2  14 102.519 116.998   3
  -7  -2  13 4237.26 275.916   3
   7   2 -13 4261.21 246.460   5
  -7  -2  12 36.3133 132.146   3
   7   2 -12 430.470 133.633   5
  -7  -2  11 239.192 124.790   3
   7   2 -11 464.317 140.316   5
  -7  -2  10 18832.1 512.535   3
  -7  -2   9 12041.6 413.490   3
  -7  -2   8 898.549 156.775   3
  -7  -2   7 22089.6 521.206   3
  -7  -2   6 1615.99 173.525   3
  -7   2   6 2258.90 250.895   5
  -7   2   5 10690.5 449.134   5
  -7  -2   5 9825.07 345.411   3
  -7   2   4 4046.58 300.137   5
  -7  -2   4 3845.69 227.336   3
  -7   2   3 83.1154 149.976   5
  -7  -2   3-52.2017 114.927   3
  -7   2   2 2246.20 250.368   5
  -7  -2   2 1880.08 167.777   3
  -7   2   1 26943.4 736.765   5
  -7   2   0 11091.3 479.542   5
  -7   2  -1 4008.89 325.332   5
  -7   2  -2 14858.4 581.380   5
  -7   2  -3 25328.7 755.538   5
  -7   2  -4 6039.29 400.200   5
  -7   2  -5 728.405 204.815   5
  -7   2  -6-279.682 197.865   5
  -7   2  -7 1358.43 272.704   5
  -7   2  -8 396.758 245.951   5
  -7   2  -9 46111.0 1135.53   5
   7  -2   9 46483.4 758.280   4
  -7   2 -10 585.535 244.419   5
   7  -2  10 324.494 150.650   4
   7  -2  11 1113.22 185.710   4
  -7   2 -11 957.818 259.244   5
  -7   2 -12 5671.44 453.976   5
   7  -2  12 6405.65 337.960   4
  -7   2 -13 1920.87 317.522   5
   7  -2  13 2346.98 243.542   4
  -7   2 -14 2263.49 345.306   5
   7  -2  14 2457.73 259.730   4
  -7   2 -15 731.550 265.961   5
   7  -2  15 845.307 205.177   4
   7  -2  16 5356.08 367.292   4
  -7   2 -16 5604.63 477.808   5
   7  -2  17 1161.26 233.385   4
  -7   2 -17 1378.93 303.667   5
   7  -2  18 3118.87 315.708   4
  -7   2 -18 3695.63 415.674   5
  -7   2 -19 513.944 252.169   5
   7  -2  19-23.8515 190.618   4
   7  -2  20 981.282 245.868   4
  -7   2 -20 1405.12 313.979   5
   7   2  21 673.478 238.906   4
  -7   2 -21 909.459 281.938   5
   7  -2  21 264.444 219.907   4
   7  -2  22 3109.49 371.915   4
   7   2  22 3852.09 364.158   4
  -7  -3  21 209.418 183.806   3
  -7  -3  20 270.211 191.364   3
  -7  -3  19 3955.11 339.908   3
  -7  -3  18 641.274 206.868   3
  -7  -3  17 1067.14 216.262   3
  -7  -3  16 799.528 208.279   3
   7   3 -15 2252.44 241.795   5
  -7  -3  15 2841.31 265.073   3
  -7  -3  14 361.021 153.401   3
   7   3 -14 280.631 155.841   5
  -7  -3  13 65.3011 133.941   3
   7   3 -13-67.2431 152.797   5
   7   3 -12 3091.88 261.713   5
  -7  -3  12 2917.55 251.390   3
  -7  -3  11 697.322 163.235   3
   7   3 -11 1100.62 201.667   5
  -7  -3  10 4147.27 280.235   3
   7   3 -10 4656.99 305.586   5
  -7  -3   9 7474.65 363.715   3
   7   3  -9 8786.70 395.610   5
  -7  -3   8 621.935 159.610   3
   7   3  -8 929.438 190.160   5
  -7  -3   7 2337.97 217.590   3
   7   3  -7 2477.81 242.761   5
  -7  -3   6 2699.86 230.411   3
   7   3  -6 3174.59 271.334   5
  -7  -3   5 1539.57 195.174   3
  -7   3   4 25104.0 759.887   5
  -7  -3   4 24667.5 585.796   3
  -7   3   3 1209.92 257.223   5
  -7  -3   3 1004.74 177.618   3
  -7   3   2 457.724 225.889   5
  -7  -3   2 277.634 129.060   3
  -7   3   1 2648.85 309.323   5
  -7  -3   1 2900.35 228.907   3
  -7   3   0 659.431 234.371   5
  -7  -3   0 677.957 157.504   3
  -7   3  -1 559.808 237.875   5
  -7  -3  -1 477.709 141.441   3
  -7   3  -2 10172.6 550.907   5
  -7   3  -3 13648.7 642.169   5
  -7   3  -4 4185.20 392.001   5
  -7   3  -5 1442.20 281.840   5
  -7   3  -6 4726.10 420.687   5
  -7   3  -7 4.06178 210.388   5
  -7   3  -8 1012.15 258.750   5
  -7   3  -9 1037.92 276.159   5
  -7   3 -10 8430.66 545.902   5
  -7   3 -11 1758.86 339.367   5
  -7   3 -12 2484.30 358.765   5
  -7   3 -13-359.256 246.417   5
  -7   3 -14-57.1898 231.081   5
  -7   3 -15 53.9572 232.687   5
  -7   3 -16-449.964 253.579   5
  -7   3 -17-465.949 274.564   5
   7   4 -16 640.663 233.144   5
   7   4 -14 7.56581 199.113   5
   7   4 -13 2235.14 291.181   5
   7   4 -11-32.4494 204.904   5
   7   4 -10-181.079 198.959   5
   7   4  -9 875.310 215.170   5
   7   4  -8 151.003 179.216   5
   7   4  -7 1238.62 251.108   5
   7   4  -6 371.023 209.663   5
   7   4  -5 1170.50 248.058   5
   7   4  -4 1041.87 254.108   5
   7   4  -3 7757.72 449.193   5
   7   4  -2 840.424 257.826   5
  -7   4   2 564.207 289.435   5
  -7   4   1-57.2642 270.046   5
   7   4  -1 125.249 213.432   5
  -7   4   0-160.915 277.344   5
   7   4   0 200.858 218.696   5
  -7   4  -1 2122.45 372.059   5
   7   4   1 2210.18 297.111   5
  -7   4  -2-32.2130 243.736   5
   7   4   2 268.832 213.729   5
  -7   4  -3 469.085 261.498   5
   7   4   3 610.634 219.848   5
  -7   4  -4-98.4639 251.015   5
   7   4   4 139.011 205.210   5
   7   4   5 1027.90 242.181   5
  -7   4  -5 269.290 246.813   5
  -7   4  -6 18.8157 241.419   5
  -7   4  -7 1940.41 368.780   5
  -7   4  -9 583.497 287.779   5
  -7   4 -10-34.9393 285.745   5
  -8   0  27-75.1921 183.371   4
  -8   0  26 371.345 186.927   4
  -8   0  25-60.9107 179.926   4
  -8   0  24 2917.23 279.127   4
  -8   0  23 17.3702 144.536   4
  -8   0  23-72.2383 170.520   3
  -8   0  22 1558.82 217.053   3
  -8   0  22 1609.48 210.602   4
  -8   0  21-53.6286 133.797   3
  -8   0  21 67.6053 138.252   4
  -8   0  20 3467.83 269.429   3
  -8   0  19-34.3438 124.524   3
  -8   0  18 18358.4 567.941   3
  -8   0  17 127.830 132.225   3
  -8   0  16 6874.74 332.695   3
  -8   0  15 7.74509 112.040   3
  -8   0  14 16243.7 485.206   3
  -8   0  13 414.166 159.095   3
  -8   0  12 152034. 1343.29   3
  -8   0  11 242.872 137.927   3
  -8   0  10 6442.72 283.289   3
  -8   0   9-11.9657 99.6040   3
  -8   0   8 27851.6 536.535   3
  -8   0   7 150.820 87.8911   3
  -8   0   6 42953.3 652.264   3
  -8   0   6 43794.1 792.900   5
  -8   0   5 61.7982 112.904   5
  -8   0   5 52.6722 71.1665   3
  -8   0   4 4511.29 284.221   5
  -8   0   3 52.3600 126.373   5
  -8   0   2 38673.8 775.606   5
  -8   0   1 277.143 143.521   5
  -8   0   0 12373.9 455.158   5
  -8   0  -1 220.724 158.177   5
  -8   0  -2 89777.9 1214.15   5
  -8   0  -3 1325.94 256.477   5
  -8   0  -4 122297. 1454.90   5
  -8   0  -5 656.770 197.115   5
  -8   0  -6 458.903 169.963   5
  -8   0  -7 188.779 166.618   5
  -8   0  -8 31092.5 774.699   5
  -8   0  -9 195.676 174.366   5
  -8   0 -10 5968.21 381.561   5
  -8   0 -11 272.473 180.258   5
  -8   0 -12 13522.1 562.751   5
  -8   0 -13 729.873 245.025   5
  -8   0 -14 31983.8 898.448   5
  -8   0 -15 664.761 245.490   5
  -8   0 -16 19569.9 749.860   5
  -8   0 -17 619.994 252.144   5
  -8   0 -18 6939.80 490.306   5
   8   0  19 280.461 193.721   4
   8   0  20 140.609 196.817   4
   8   0  21 67.6409 205.529   4
   8   0  22 6146.08 449.309   4
  -8  -1  25 1263.59 243.539   4
  -8  -1  24 697.516 201.598   4
  -8  -1  24 492.605 201.466   3
  -8  -1  23 75.2559 175.259   4
  -8  -1  23-53.4067 170.687   3
  -8  -1  22 5676.42 401.563   3
  -8  -1  22 6481.54 380.015   4
  -8  -1  21 116.128 171.876   3
  -8  -1  21 230.617 181.594   4
  -8  -1  20 6019.32 375.752   3
  -8  -1  19 87.6932 146.465   3
  -8  -1  18 970.350 188.696   3
  -8  -1  17-82.1854 143.502   3
  -8  -1  16 2649.88 233.341   3
  -8  -1  15 1617.93 204.291   3
  -8  -1  14 27565.9 648.279   3
  -8  -1  13 81.3010 124.952   3
  -8  -1  12 38644.4 741.294   3
  -8   1  12 38840.3 631.640   3
  -8  -1  11 69553.9 959.473   3
  -8   1  11 68573.2 814.395   3
  -8  -1  10 12969.3 422.663   3
  -8   1  10 12553.7 358.597   3
  -8   1   9 3486.47 199.539   3
  -8  -1   9 3171.31 235.875   3
  -8  -1   8 30125.3 605.676   3
  -8   1   8 31046.7 523.029   3
  -8  -1   7 4361.37 239.157   3
  -8   1   7 4322.04 204.689   3
  -8   1   7 4700.69 286.515   5
  -8   1   6 721.306 113.984   3
  -8  -1   6 743.375 136.016   3
  -8   1   6 871.489 167.484   5
  -8   1   5 17957.0 386.003   3
  -8  -1   5 19385.1 482.754   3
  -8   1   5 19033.4 552.342   5
  -8  -1   4 1871.21 168.454   3
  -8   1   4 2019.14 217.776   5
  -8   1   3 5629.21 321.769   5
  -8   1   2 2583.64 242.134   5
  -8   1   1 30940.9 737.939   5
   8   1   0 18818.8 424.114   2
  -8   1   0 18323.3 582.140   5
   8   1   1 27100.6 513.199   2
  -8   1  -1 26662.6 701.188   5
   8   1   2 755.061 117.044   2
  -8   1  -2 542.034 167.545   5
  -8   1  -3 9708.02 451.529   5
  -8   1  -4 132.603 158.582   5
  -8  -1  -5 18543.9 601.632   5
  -8   1  -5 17878.9 622.636   5
  -8  -1  -6 57011.5 1024.50   5
  -8   1  -6 55561.4 1088.33   5
  -8  -1  -7 72717.4 1159.72   5
  -8   1  -7 72248.5 1255.54   5
  -8  -1  -8 782.410 243.785   5
  -8   1  -8 773.217 246.909   5
  -8  -1  -9 283.883 198.694   5
  -8   1  -9 316.028 213.859   5
  -8  -1 -10 13755.0 556.837   5
  -8   1 -10 12250.8 588.098   5
  -8  -1 -11 2381.88 288.655   5
  -8   1 -11 2378.88 304.604   5
  -8  -1 -12 305.251 221.280   5
  -8   1 -12 142.656 235.478   5
  -8  -1 -13 44888.2 1026.54   5
  -8   1 -13 42481.0 1081.49   5
  -8  -1 -14 20030.8 715.816   5
  -8   1 -14 19385.2 774.485   5
  -8  -1 -15 13240.8 596.008   5
  -8   1 -15 12937.3 636.123   5
   8  -1  16 1990.02 263.963   4
  -8   1 -16 1686.97 295.702   5
  -8  -1 -16 1607.91 274.632   5
  -8  -1 -17 1394.28 264.434   5
   8  -1  17 1848.98 260.869   4
  -8   1 -17 1325.96 272.290   5
  -8   1 -18-151.777 228.746   5
   8  -1  18 346.858 201.388   4
  -8   1 -19 210.686 203.828   5
   8  -1  19 1138.12 239.181   4
  -8   1 -20-62.6325 209.481   5
   8  -1  20 341.046 222.604   4
   8  -1  21 4954.55 406.018   4
   8   1  21 5293.94 410.153   4
  -8  -2  23 266.134 214.789   3
  -8  -2  22-7.81351 198.305   3
  -8  -2  21 12233.7 552.774   3
  -8  -2  20 674.377 222.035   3
  -8  -2  19 1333.91 239.035   3
  -8  -2  18 15133.7 578.810   3
  -8  -2  17 519.018 186.648   3
  -8  -2  16 2042.20 232.061   3
  -8  -2  15 279.532 139.532   3
  -8  -2  14 353.815 153.945   3
  -8  -2  13 3292.18 258.613   3
   8   2 -13 3332.23 230.600   5
  -8  -2  12 208.224 138.204   3
  -8  -2  11 4103.48 283.830   3
  -8  -2  10 981.904 170.371   3
  -8  -2   9 8948.06 372.423   3
  -8  -2   8 16679.2 493.575   3
  -8  -2   7 48978.8 814.455   3
  -8  -2   6 4547.32 273.615   3
  -8   2   5 6909.74 399.308   5
  -8  -2   5 5703.64 292.585   3
  -8  -2   4 18005.6 496.031   3
  -8   2   4 18578.4 619.937   5
  -8  -2   3 603.605 144.420   3
  -8   2   3 1107.23 229.092   5
  -8  -2   2 1600.73 177.966   3
  -8   2   2 1918.75 261.358   5
  -8   2   1 1874.50 247.809   5
  -8   2   0 6267.29 410.781   5
  -8   2  -1 303.098 184.123   5
  -8   2  -2 137.852 168.817   5
  -8   2  -3 764.186 224.145   5
  -8   2  -4 296.365 195.962   5
  -8   2  -5 108.062 198.572   5
  -8   2  -6 13265.6 614.542   5
  -8   2  -7 27731.7 884.259   5
  -8   2  -8 10207.4 592.719   5
  -8   2  -9 1710.73 316.993   5
   8  -2  10 16732.6 506.374   4
  -8   2 -10 15719.6 712.641   5
   8  -2  11 6319.53 341.348   4
  -8   2 -11 6578.96 492.665   5
  -8   2 -12 559.125 273.226   5
   8  -2  12 369.171 191.004   4
   8  -2  13 8307.68 412.710   4
  -8   2 -13 8699.41 560.600   5
   8  -2  14 2409.02 265.021   4
  -8   2 -14 2446.60 362.997   5
  -8   2 -15 367.103 272.007   5
   8  -2  15 294.266 191.336   4
   8  -2  16 1723.31 255.974   4
  -8   2 -16 1765.19 349.532   5
  -8   2 -17 303.603 236.619   5
   8  -2  17-141.963 198.974   4
  -8   2 -18 926.747 280.266   5
   8  -2  18 582.554 232.038   4
   8  -2  19 1357.98 276.379   4
  -8   2 -19 2393.68 355.902   5
   8  -2  20 3220.51 352.230   4
  -8   2 -20 4135.07 454.950   5
  -8   2 -21 1438.43 319.331   5
  -8  -3  19 3341.38 337.979   3
  -8  -3  18 2821.72 309.985   3
  -8  -3  17 2811.51 326.223   3
  -8  -3  16 744.294 211.186   3
  -8  -3  15 360.570 170.399   3
   8   3 -14 2417.69 254.763   5
  -8  -3  14 2354.98 253.592   3
  -8  -3  13 51.5842 136.693   3
   8   3 -13 556.056 188.999   5
  -8  -3  12 2077.64 240.106   3
   8   3 -12 2451.11 255.745   5
  -8  -3  11 1320.89 206.167   3
   8   3 -11 1769.15 237.604   5
  -8  -3  10 3144.19 263.387   3
   8   3 -10 3469.95 277.038   5
  -8  -3   9 2382.09 240.805   3
   8   3  -9 2653.17 252.894   5
  -8  -3   8 8.50920 135.630   3
   8   3  -8 208.294 166.287   5
  -8  -3   7 318.821 144.652   3
  -8  -3   6 3231.01 256.296   3
  -8  -3   5 3328.57 265.497   3
  -8  -3   4 2295.62 232.458   3
  -8   3   3 1708.14 281.394   5
  -8  -3   3 1965.29 209.889   3
  -8   3   2 1785.40 291.321   5
  -8  -3   2 1778.90 203.303   3
  -8   3   1 346.113 221.403   5
  -8  -3   1 130.363 139.722   3
  -8   3   0 3461.60 362.517   5
  -8  -3   0 4292.29 292.615   3
  -8   3  -1 4618.48 417.204   5
  -8  -3  -1 4962.58 306.054   3
  -8   3  -2 1975.44 320.647   5
  -8   3  -3 7064.79 492.139   5
  -8   3  -4 278.408 214.346   5
  -8   3  -5-124.460 216.168   5
  -8   3  -6 410.737 242.465   5
  -8   3  -7 1165.17 272.455   5
  -8   3  -8 1321.21 298.147   5
  -8   3  -9 2846.11 376.936   5
  -8   3 -10-78.5757 262.525   5
  -8   3 -11 2224.88 371.585   5
  -8   3 -12 462.451 289.203   5
  -8   3 -13 1233.23 333.787   5
  -8   3 -14 1521.49 346.306   5
  -8   3 -15 380.450 282.994   5
  -8   3 -16 4082.06 482.511   5
   8   4 -13 526.718 223.783   5
   8   4 -12-340.142 238.799   5
   8   4 -10-267.992 200.424   5
   8   4  -9 634.408 227.571   5
   8   4  -8 620.063 230.161   5
   8   4  -7 485.336 213.878   5
   8   4  -6 703.458 227.275   5
   8   4  -5 1943.86 293.505   5
   8   4  -4 662.460 246.119   5
   8   4  -3 204.479 217.187   5
   8   4  -2 860.907 247.886   5
  -8   4   1 2523.14 379.973   5
   8   4  -1 3192.25 332.059   5
  -8   4   0-302.021 290.129   5
   8   4   0 257.049 234.282   5
  -8   4  -1-399.785 302.432   5
   8   4   1 417.829 241.492   5
  -8   4  -2-139.571 288.795   5
  -8   4  -3-184.651 276.444   5
  -8   4  -4-171.251 274.339   5
  -8   4  -5-110.559 268.211   5
  -8   4  -6-216.526 293.832   5
  -8   4  -7 351.126 258.508   5
  -9   0  24-326.724 193.555   3
  -9   0  23-102.851 183.889   3
  -9   0  22 11555.1 517.397   3
  -9   0  21 58.6390 158.649   3
  -9   0  20 80.0093 129.125   3
  -9   0  19-86.2149 141.909   3
  -9   0  18 4953.48 313.164   3
  -9   0  17 50.5918 124.389   3
  -9   0  16 8926.45 383.584   3
  -9   0  15-10.9798 116.370   3
  -9   0  14 27602.5 631.601   3
  -9   0  13 163.669 157.559   3
  -9   0  12 15853.6 480.798   3
  -9   0  11-52.3709 135.136   3
  -9   0  10 29068.2 612.933   3
  -9   0   9-93.4128 145.256   3
  -9   0   8 97827.2 1063.92   3
  -9   0   7 324.049 133.445   3
  -9   0   6 13194.5 413.375   3
  -9   0   6 14152.3 493.535   5
  -9   0   5 27.0742 152.045   5
  -9   0   5-121.174 116.473   3
  -9   0   4 12542.5 491.287   5
  -9   0   3 188.261 157.289   5
  -9   0   2 34912.7 791.197   5
  -9   0   1 6.98099 137.679   5
  -9   0   0 269.407 151.550   5
  -9   0  -1 297.963 184.415   5
  -9   0  -2 75351.3 1190.72   5
  -9   0  -3 437.122 200.254   5
  -9   0  -4 4146.10 314.847   5
  -9   0  -5-9.05802 160.054   5
  -9   0  -6 18143.0 621.185   5
  -9   0  -7 286.775 213.977   5
  -9   0  -8 19928.3 672.808   5
  -9   0  -9 979.453 262.706   5
  -9   0 -10 86259.2 1401.29   5
  -9   0 -11 2373.14 345.986   5
  -9   0 -12 21068.7 740.475   5
  -9   0 -13 508.701 255.130   5
  -9   0 -14 10949.9 572.130   5
  -9   0 -15 605.142 235.284   5
  -9   0 -16 567.141 250.095   5
  -9   0 -17 733.503 249.561   5
  -9   0 -18 6353.62 490.834   5
  -9   0 -19 865.056 269.247   5
   9   0  20 54.1633 199.770   4
  -9  -1  24 725.566 235.365   3
  -9  -1  23 1735.85 267.882   3
  -9  -1  22 1233.63 229.690   3
  -9  -1  21 1477.71 235.512   3
  -9  -1  20 24.6081 156.909   3
  -9  -1  19 304.520 166.315   3
  -9  -1  18 3411.61 292.614   3
  -9  -1  17 16572.9 554.828   3
  -9  -1  16 3474.93 282.030   3
  -9  -1  15 21131.1 605.653   3
  -9  -1  14 7498.06 364.600   3
  -9  -1  13 291.102 139.585   3
  -9  -1  12 192.070 125.369   3
  -9  -1  11 538.540 140.306   3
  -9  -1  10 1419.73 182.748   3
  -9   1  10 1594.53 169.560   3
  -9  -1   9 29340.0 644.598   3
  -9   1   9 29727.3 560.912   3
  -9  -1   8 5272.07 290.843   3
  -9   1   8 5521.87 257.281   3
  -9   1   7 16763.4 415.245   3
  -9  -1   7 17036.2 477.090   3
  -9   1   7 18060.7 562.415   5
  -9   1   6 14848.5 399.826   3
  -9  -1   6 14867.1 452.038   3
  -9   1   6 14855.0 513.644   5
  -9  -1   5 797.903 151.392   3
  -9   1   5 929.698 129.047   3
  -9   1   5 1011.92 194.875   5
  -9  -1   4 14481.4 432.624   3
  -9   1   4 15511.8 547.369   5
  -9   1   3 9541.54 440.810   5
  -9   1   2 16609.4 576.147   5
  -9   1   1 7585.55 413.937   5
  -9   1   0 225.920 171.229   5
  -9   1  -1 30056.9 787.375   5
  -9   1  -2 687.851 198.035   5
  -9   1  -3 716.949 192.289   5
  -9   1  -4 8029.57 452.174   5
  -9  -1  -5 2030.82 258.425   5
  -9   1  -5 1831.37 261.718   5
  -9  -1  -6 1789.66 259.407   5
  -9   1  -6 1857.43 269.050   5
  -9  -1  -7 1061.18 262.757   5
  -9   1  -7 1210.92 281.849   5
  -9  -1  -8 59288.8 1141.21   5
  -9   1  -8 62994.7 1257.00   5
  -9  -1  -9 2614.84 318.996   5
  -9   1  -9 3196.18 353.994   5
  -9  -1 -10 1776.04 287.698   5
  -9   1 -10 2033.83 310.635   5
  -9  -1 -11 19489.1 716.804   5
  -9   1 -11 19092.8 754.736   5
  -9  -1 -12 3874.28 370.902   5
  -9   1 -12 3128.64 371.515   5
  -9  -1 -13 730.646 246.939   5
  -9   1 -13 98.9732 232.650   5
  -9  -1 -14 7748.40 486.100   5
  -9   1 -14 6496.21 505.073   5
  -9   1 -15 1271.31 280.391   5
  -9  -1 -15 1590.34 285.598   5
  -9  -1 -16-240.827 201.267   5
  -9   1 -16-51.8739 224.744   5
  -9  -1 -17 68.0624 213.593   5
  -9   1 -17-207.789 265.809   5
   9  -1  17 319.676 200.870   4
   9  -1  18 3023.50 323.731   4
  -9   1 -18 1564.23 297.961   5
   9  -1  19 410.354 226.077   4
  -9   1 -20 127.672 231.650   5
   9  -1  20 985.572 266.247   4
  -9  -2  21 944.283 234.886   3
  -9  -2  20 3230.63 330.784   3
  -9  -2  19 362.464 196.216   3
  -9  -2  18-67.1942 176.414   3
  -9  -2  17-126.294 168.197   3
  -9  -2  16 1190.74 200.589   3
  -9  -2  15 1985.47 246.677   3
  -9  -2  14 5087.15 334.634   3
  -9  -2  13 2807.35 255.881   3
  -9  -2  12 481.713 153.627   3
  -9  -2  11 2842.21 254.477   3
  -9  -2  10 6791.42 348.633   3
  -9  -2   9 1536.45 200.181   3
  -9  -2   8 2904.23 244.541   3
  -9  -2   7 4006.95 272.624   3
  -9  -2   6 5832.73 312.138   3
  -9   2   5 250.651 207.536   5
  -9  -2   5 266.723 140.222   3
  -9  -2   4 1157.82 184.720   3
  -9   2   4 1641.39 285.390   5
  -9  -2   3 1180.11 179.202   3
  -9   2   3 1503.97 274.412   5
  -9  -2   2 4357.98 276.055   3
  -9   2   2 5424.76 406.934   5
  -9   2   1 15135.5 615.892   5
  -9   2   0 898.486 244.467   5
  -9   2  -1 179.914 188.792   5
  -9   2  -2 120.053 201.578   5
  -9   2  -3 1116.99 278.988   5
  -9   2  -4 31020.1 928.044   5
  -9   2  -5 1634.23 315.505   5
  -9   2  -6 480.410 270.390   5
  -9   2  -7 15236.4 713.196   5
  -9   2  -8 1069.02 288.254   5
  -9   2  -9 3011.38 367.717   5
  -9   2 -10 640.109 299.903   5
  -9   2 -11 16164.6 747.624   5
  -9   2 -12 2636.34 398.742   5
   9  -2  13 3764.39 312.564   4
  -9   2 -13 3651.58 424.037   5
  -9   2 -14 306.391 263.903   5
   9  -2  14 658.368 217.906   4
   9  -2  15 3437.91 315.312   4
  -9   2 -15 3019.85 401.799   5
  -9   2 -16 863.996 291.284   5
   9  -2  16 365.017 210.687   4
   9  -2  17 5040.71 389.718   4
  -9   2 -17 5719.24 530.866   5
   9  -2  18 4277.54 386.875   4
  -9   2 -18 4956.68 504.984   5
   9  -2  19 2212.21 325.672   4
  -9   2 -19 2975.06 418.753   5
  -9  -3  18 45.6254 193.944   3
  -9  -3  17 193.684 182.587   3
  -9  -3  16-91.8260 191.164   3
  -9  -3  15 900.642 203.994   3
  -9  -3  14 874.943 206.187   3
   9   3 -14 1286.01 220.133   5
  -9  -3  13 156.401 152.849   3
   9   3 -13 418.546 175.114   5
  -9  -3  12 90.4551 157.200   3
   9   3 -12 709.304 189.475   5
  -9  -3  11 565.395 185.447   3
   9   3 -11 1191.09 208.761   5
  -9  -3  10 139.978 149.372   3
   9   3 -10 748.413 196.658   5
  -9  -3   9 676.288 178.971   3
   9   3  -9 1145.56 211.728   5
  -9  -3   8 93.9297 147.310   3
  -9  -3   7 161.200 145.922   3
  -9  -3   6 708.160 173.087   3
  -9  -3   5 1781.91 220.311   3
  -9  -3   4-54.1259 137.726   3
  -9   3   3 1924.36 312.524   5
  -9  -3   3 1918.85 216.848   3
  -9   3   2 521.220 244.780   5
  -9  -3   2 537.818 166.477   3
  -9   3   1 1114.52 311.119   5
  -9  -3   1 1105.52 213.911   3
  -9   3   0 14914.5 710.530   5
  -9  -3   0 16008.5 534.888   3
  -9   3  -1 408.582 282.029   5
  -9  -3  -1 613.981 193.407   3
  -9   3  -2 1531.57 322.858   5
  -9   3  -3 149.386 247.766   5
  -9   3  -4 346.417 244.740   5
  -9   3  -5 599.809 275.550   5
  -9   3  -6 1851.35 340.344   5
  -9   3  -7 434.820 262.588   5
  -9   3  -8 1423.68 327.371   5
  -9   3  -9 1056.79 320.111   5
  -9   3 -10 1664.97 358.010   5
  -9   3 -11 2611.82 416.444   5
  -9   3 -12 2755.25 418.767   5
  -9   3 -13 361.922 266.643   5
   9   4  -7 573.640 232.566   5
   9   4  -6 646.834 236.989   5
   9   4  -5 1349.23 275.081   5
   9   4  -4 256.120 237.175   5
   9   4  -3 622.164 240.116   5
   9   4  -2 49.3816 222.033   5
   9   4  -1 1029.79 270.099   5
  -9   4   0-26.8453 277.420   5
  -9   4  -1 1014.40 310.937   5
  -9   4  -2 574.816 271.699   5
  -9   4  -3-295.354 296.090   5
  -9   4  -4 193.310 280.934   5
  -9   4  -5 3767.83 469.083   5
 -10   0  25 59.7541 189.682   3
 -10   0  24 1838.98 277.810   3
 -10   0  23-1.19536 187.072   3
 -10   0  22 511.760 201.039   3
 -10   0  21-102.119 179.109   3
 -10   0  20 147.125 155.849   3
 -10   0  19-59.0040 141.891   3
 -10   0  18 4991.83 322.666   3
 -10   0  17-106.606 127.301   3
 -10   0  16 2344.73 226.381   3
 -10   0  15-38.5302 128.776   3
 -10   0  14 17062.8 524.287   3
 -10   0  13-76.3109 137.462   3
 -10   0  12 8876.74 384.834   3
 -10   0  11 34.7240 122.328   3
 -10   0  10 11877.0 422.762   3
 -10   0   9-48.3737 126.118   3
 -10   0   8 11547.4 405.769   3
 -10   0   7 77.9070 119.772   3
 -10   0   6 6731.96 327.850   3
 -10   0   6 7555.74 400.201   5
 -10   0   5 22.1819 165.670   5
 -10   0   5-153.235 132.627   3
 -10   0   4 305.363 156.324   5
 -10   0   3-24.6280 153.171   5
 -10   0   2 3262.87 290.427   5
 -10   0   1-21.2815 154.212   5
 -10   0   0 9503.55 471.108   5
 -10   0  -1 9.27165 153.224   5
 -10   0  -2 4755.84 358.689   5
 -10   0  -3 129.822 181.636   5
 -10   0  -4 2424.48 277.915   5
 -10   0  -5 194.637 212.792   5
 -10   0  -6 40191.2 966.701   5
 -10   0  -7 498.590 250.138   5
 -10   0  -8 871.601 245.500   5
 -10   0  -9 393.929 215.008   5
 -10   0 -10 429.039 235.793   5
 -10   0 -11 1341.00 304.856   5
 -10   0 -12 41242.4 1079.31   5
 -10   0 -13 492.371 266.628   5
 -10   0 -14 328.124 237.576   5
 -10   0 -15 629.804 249.783   5
 -10   0 -16 12008.3 653.460   5
 -10   0 -17 1388.09 296.010   5
 -10   0 -18 4244.93 447.029   5
 -10   0 -19 629.227 261.687   5
 -10  -1  23 2659.71 317.908   3
 -10  -1  22 1319.06 252.793   3
 -10  -1  21 733.240 200.376   3
 -10  -1  20 181.299 177.644   3
 -10  -1  19 1984.49 258.044   3
 -10  -1  18 3295.57 294.423   3
 -10  -1  17 3479.31 297.896   3
 -10  -1  16 1342.88 208.287   3
 -10  -1  15 529.891 164.746   3
 -10  -1  14 3505.78 289.414   3
 -10  -1  13 548.733 154.369   3
 -10  -1  12 979.394 175.404   3
 -10  -1  11 2776.29 239.897   3
 -10  -1  10 1280.89 178.427   3
 -10  -1   9 754.724 155.319   3
 -10  -1   8 681.834 147.724   3
 -10  -1   7 11209.9 413.224   3
 -10   1   7 12230.1 382.243   3
 -10   1   6 4175.59 240.146   3
 -10  -1   6 4110.46 274.370   3
 -10   1   6 4784.89 338.413   5
 -10   1   5 1144.14 153.478   3
 -10  -1   5 1186.68 180.883   3
 -10   1   5 1611.87 260.521   5
 -10  -1   4 38174.7 728.407   3
 -10   1   4 38858.9 884.306   5
 -10   1   3 1100.21 251.854   5
 -10   1   2 6693.57 414.179   5
 -10   1   1 176.740 167.912   5
 -10   1   0 2992.37 314.846   5
 -10   1  -1 2204.53 288.944   5
 -10   1  -2 368.639 196.597   5
 -10   1  -3 24685.4 793.466   5
 -10   1  -4 4795.46 399.623   5
 -10   1  -5 5755.36 436.479   5
 -10  -1  -6 13182.6 566.513   5
 -10   1  -6 11813.3 603.356   5
 -10   1  -7 39.1767 201.885   5
 -10  -1  -7 67.0223 182.349   5
 -10   1  -8 655.085 224.004   5
 -10  -1  -8 941.647 230.816   5
 -10  -1  -9 4650.31 387.239   5
 -10   1  -9 4600.74 410.856   5
 -10  -1 -10 2419.65 333.273   5
 -10   1 -10 2656.87 363.320   5
 -10  -1 -11 15503.8 672.428   5
 -10   1 -11 16191.4 732.354   5
 -10  -1 -12 3367.22 368.053   5
 -10   1 -12 3808.07 395.244   5
 -10  -1 -13 383.328 218.099   5
 -10   1 -13 182.768 208.936   5
 -10  -1 -14 868.345 262.633   5
 -10   1 -14 667.392 247.929   5
 -10  -1 -15 1181.01 284.225   5
 -10   1 -15 465.189 251.144   5
 -10  -1 -16 3952.59 395.566   5
 -10   1 -16 3272.77 404.574   5
  10  -1  17 6965.38 445.374   4
 -10  -1 -17 6455.87 492.261   5
  10  -1  18 1723.69 293.338   4
 -10   1 -18 640.448 255.536   5
 -10   1 -19 2106.97 346.483   5
 -10  -2  20 899.304 237.777   3
 -10  -2  19 1552.64 255.799   3
 -10  -2  18 279.462 195.811   3
 -10  -2  17 5217.28 372.428   3
 -10  -2  16 376.731 170.532   3
 -10  -2  15 586.766 179.347   3
 -10  -2  14 1783.78 240.030   3
 -10  -2  13 3820.14 304.182   3
 -10  -2  12 1733.62 227.041   3
 -10  -2  11 768.274 180.306   3
 -10  -2  10 3925.44 291.782   3
 -10  -2   9 2055.68 229.470   3
 -10  -2   8 808.919 173.920   3
 -10  -2   7-127.906 150.386   3
 -10  -2   6 1175.80 191.044   3
 -10  -2   5 5520.35 322.819   3
 -10  -2   4 4887.38 321.547   3
 -10   2   4 4367.82 405.564   5
 -10  -2   3 48613.6 899.805   3
 -10   2   3 50854.7 1127.98   5
 -10  -2   2 1783.16 226.406   3
 -10   2   2 1680.36 314.808   5
 -10   2   1 937.792 297.133   5
 -10   2   0 22100.4 792.243   5
 -10   2  -1 237.531 257.302   5
 -10   2  -2 608.680 253.338   5
 -10   2  -3 205.885 219.850   5
 -10   2  -4 385.550 244.512   5
 -10   2  -5 8672.49 565.602   5
 -10   2  -6 368.349 268.068   5
 -10   2  -7 2334.96 357.336   5
 -10   2  -8 1822.01 327.380   5
 -10   2  -9 2330.18 363.061   5
 -10   2 -10 4155.61 458.720   5
 -10   2 -11 2080.49 369.228   5
 -10   2 -12 433.975 270.663   5
 -10   2 -13 574.562 275.959   5
 -10   2 -14-2.94916 228.705   5
 -10   2 -15 2928.53 406.245   5
 -10   2 -16-45.6093 273.042   5
  10  -2  17 768.741 257.450   4
  10  -2  18 6157.48 452.012   4
 -10  -3  16 1462.22 255.734   3
 -10  -3  15 328.992 199.822   3
 -10  -3  14-363.003 196.654   3
 -10  -3  13-12.9513 180.630   3
  10   3 -13 321.495 188.507   5
 -10  -3  12 71.5536 163.896   3
  10   3 -12 526.823 185.444   5
 -10  -3  11 81.0635 174.898   3
  10   3 -11 619.754 196.681   5
 -10  -3  10 4216.57 333.740   3
  10   3 -10 4556.04 328.623   5
 -10  -3   9 3065.99 303.021   3
 -10  -3   8 2396.86 267.637   3
 -10  -3   7 1681.80 242.995   3
 -10  -3   6 7336.26 410.534   3
 -10  -3   5 403.792 189.158   3
 -10  -3   4 4248.83 319.380   3
 -10  -3   3 467.215 178.096   3
 -10   3   2 1296.03 317.818   5
 -10  -3   2 869.793 206.330   3
 -10  -3   1 7971.94 422.975   3
 -10   3   1 7594.47 539.833   5
 -10   3   0 518.653 298.425   5
 -10  -3   0 454.003 207.897   3
 -10  -3  -1 1973.62 249.325   3
 -10   3  -1 2407.87 383.971   5
 -10   3  -2 4370.49 458.662   5
 -10   3  -3 1341.83 340.472   5
 -10   3  -4 2587.99 383.610   5
 -10   3  -5 354.228 268.931   5
 -10   3  -6 584.743 297.704   5
 -10   3  -7 1524.86 357.427   5
 -10   3  -8 5003.14 509.877   5
 -10   3  -9 2465.31 414.889   5
 -10   3 -10 1520.85 377.179   5
 -10   4   0 477.091 251.172   5
 -10   4  -1-26.7512 266.420   5
 -10   4  -2 179.680 264.168   5
 -11   0  23-25.3937 178.124   3
 -11   0  22 166.418 192.563   3
 -11   0  21-332.711 199.250   3
 -11   0  20 6374.06 435.505   3
 -11   0  19-72.4089 158.698   3
 -11   0  18 6614.96 381.698   3
 -11   0  17 22.9579 140.295   3
 -11   0  16 111.691 142.342   3
 -11   0  15-32.8822 143.459   3
 -11   0  14 4329.42 309.806   3
 -11   0  13 161.314 148.143   3
 -11   0  12 4687.32 304.249   3
 -11   0  11-41.3096 132.512   3
 -11   0  10 8833.58 386.382   3
 -11   0   9 118.393 137.684   3
 -11   0   8 23719.3 601.677   3
 -11   0   7-9.02379 123.959   3
 -11   0   6 3250.70 253.515   3
 -11   0   6 3082.58 303.164   5
 -11   0   5-194.399 181.817   5
 -11   0   5 32.8637 110.523   3
 -11   0   4 11041.6 524.977   5
 -11   0   3-71.6421 194.282   5
 -11   0   2 7449.03 457.964   5
 -11   0   1 140.497 206.391   5
 -11   0   0 29521.6 845.899   5
 -11   0  -1 791.911 275.446   5
 -11   0  -2 36710.4 951.897   5
 -11   0  -3 471.148 253.843   5
 -11   0  -4 20747.1 734.760   5
 -11   0  -5 868.868 287.671   5
 -11   0  -6 30473.8 892.779   5
 -11   0  -7 523.905 237.702   5
 -11   0  -8 409.040 222.165   5
 -11   0  -9-55.2310 204.547   5
 -11   0 -10 2621.10 353.185   5
 -11   0 -11 12.3149 209.287   5
 -11   0 -12 244.425 223.283   5
 -11   0 -13 560.252 269.587   5
 -11   0 -14 9048.05 578.043   5
 -11   0 -15 506.714 281.629   5
 -11   0 -16 3455.37 432.113   5
 -11   0 -17 863.843 291.807   5
 -11   0 -18 4530.43 491.887   5
 -11  -1  21-74.9451 207.129   3
 -11  -1  20 2394.45 293.039   3
 -11  -1  19-157.594 180.619   3
 -11  -1  18 197.505 167.475   3
 -11  -1  17 701.165 194.632   3
 -11  -1  16 67.2055 160.224   3
 -11  -1  15 774.925 182.777   3
 -11  -1  14 3638.08 304.175   3
 -11  -1  13 5243.32 342.555   3
 -11  -1  12 2741.22 265.022   3
 -11  -1  11 5831.33 348.515   3
 -11  -1  10 2782.56 254.300   3
 -11  -1   9 5851.59 336.109   3
 -11  -1   8-89.9012 137.300   3
 -11  -1   7 272.006 131.123   3
 -11  -1   6 21882.0 610.263   3
 -11   1   5 11863.3 398.348   3
 -11  -1   5 12755.8 468.583   3
 -11   1   5 12426.5 562.847   5
 -11  -1   4 3266.43 252.545   3
 -11   1   4 3023.45 333.505   5
 -11   1   3 7213.80 459.772   5
 -11   1   2 3933.78 365.187   5
 -11   1   1 388.212 223.929   5
 -11   1   0 35.2335 212.981   5
 -11   1  -1 21004.5 748.166   5
 -11   1  -2 10901.5 565.840   5
 -11   1  -3 19311.0 743.923   5
 -11   1  -4 3119.90 361.560   5
 -11   1  -5 9201.19 537.822   5
 -11   1  -6 814.635 251.460   5
 -11   1  -7 1223.39 272.437   5
 -11   1  -8 1275.70 280.665   5
 -11  -1  -8 1724.04 283.270   5
 -11  -1  -9 5361.81 417.416   5
 -11   1  -9 4552.74 428.034   5
 -11  -1 -10 1035.45 269.153   5
 -11   1 -10 729.133 255.752   5
 -11   1 -11 1097.96 269.166   5
 -11  -1 -11 1110.87 268.054   5
 -11   1 -12 594.633 245.611   5
 -11  -1 -12 898.087 262.723   5
 -11   1 -13 1414.39 301.009   5
 -11  -1 -13 1540.20 293.917   5
 -11   1 -14 533.241 258.220   5
 -11  -1 -14 754.183 281.764   5
 -11  -1 -15 7824.27 545.563   5
 -11   1 -15 7071.15 558.129   5
 -11  -1 -16 9383.97 585.532   5
 -11   1 -16 9110.66 629.766   5
 -11  -2  18-78.2973 189.554   3
 -11  -2  17-131.935 177.741   3
 -11  -2  16 1878.77 267.891   3
 -11  -2  15 493.763 204.863   3
 -11  -2  14 539.953 195.533   3
 -11  -2  13 2331.57 268.493   3
 -11  -2  12 4167.57 330.980   3
 -11  -2  11 605.000 181.111   3
 -11  -2  10 14.3969 145.574   3
 -11  -2   9 2139.16 255.308   3
 -11  -2   8 89.8180 151.297   3
 -11  -2   7 4291.47 317.382   3
 -11  -2   6 4770.98 327.502   3
 -11  -2   5 5119.69 333.897   3
 -11  -2   4 3279.86 291.241   3
 -11  -2   3 1739.59 237.689   3
 -11   2   3 1381.53 298.381   5
 -11  -2   2 14429.9 522.073   3
 -11   2   2 15067.9 686.801   5
 -11   2   1 118.707 219.004   5
 -11   2   0 1331.15 293.447   5
 -11   2  -1 3441.31 388.182   5
 -11   2  -2 1867.60 320.074   5
 -11   2  -3 445.268 239.755   5
 -11   2  -4 60.0303 231.895   5
 -11   2  -5 4148.53 429.769   5
 -11   2  -6-87.7609 235.110   5
 -11   2  -7 890.970 297.347   5
 -11   2  -8 7708.05 562.624   5
 -11   2  -9 28.6807 247.785   5
 -11   2 -10-93.4795 270.085   5
 -11   2 -11 1370.65 323.578   5
 -11   2 -12 3486.72 426.858   5
 -11   2 -13 187.297 243.659   5
 -11  -3  13 380.588 194.555   3
 -11  -3  12 1754.47 265.860   3
  11   3 -12 1990.12 261.490   5
 -11  -3  11 2416.62 288.512   3
  11   3 -11 2564.39 283.524   5
 -11  -3  10 852.359 223.626   3
 -11  -3   9 414.958 203.278   3
 -11  -3   8 1828.80 264.221   3
 -11  -3   7-3.07041 172.397   3
 -11  -3   6 395.867 190.532   3
 -11  -3   5 1786.35 252.155   3
 -11  -3   4-106.831 178.691   3
 -11  -3   3 4222.34 336.017   3
 -11  -3   2 1168.15 237.880   3
 -11   3   1 852.116 310.488   5
 -11  -3   1 517.384 209.479   3
 -11  -3   0 1968.75 284.993   3
 -11   3   0 2143.07 382.697   5
 -11  -3  -1 4750.80 352.514   3
 -11   3  -1 4827.43 492.781   5
 -11   3  -2 2685.33 432.325   5
 -11   3  -3 874.113 327.375   5
 -11   3  -4 938.687 330.894   5
 -11   3  -5 339.393 305.141   5
 -11   3  -6 116.381 273.931   5
 -11   3  -7 1113.64 350.222   5
 -12   0  21-125.195 201.937   3
 -12   0  20 8288.60 467.972   3
 -12   0  19 126.093 184.791   3
 -12   0  18 4427.56 348.553   3
 -12   0  16 1498.88 225.632   3
 -12   0  15 5.56061 152.117   3
 -12   0  14 1875.52 239.981   3
 -12   0  13 56.8250 147.922   3
 -12   0  12 2736.21 264.427   3
 -12   0  11 158.205 157.107   3
 -12   0  10 11626.6 471.351   3
 -12   0   9-87.4145 138.654   3
 -12   0   8 2318.52 227.907   3
 -12   0   7-0.86952 132.567   3
 -12   0   6 11154.1 450.979   3
 -12   0   5 19.0862 115.261   3
 -12   0   5-60.9118 198.234   5
 -12   0   4 2069.54 280.240   5
 -12   0   3-84.7852 212.514   5
 -12   0   2 17980.7 722.063   5
 -12   0   1 443.553 256.407   5
 -12   0   0 14051.5 640.982   5
 -12   0  -1-24.7668 195.214   5
 -12   0  -2 548.867 224.858   5
 -12   0  -3 96.3539 201.602   5
 -12   0  -4 6233.92 454.283   5
 -12   0  -5 178.844 205.268   5
 -12   0  -6 1019.34 256.994   5
 -12   0  -7 39.6839 194.254   5
 -12   0  -8 484.680 230.231   5
 -12   0  -9 148.777 209.255   5
 -12   0 -10 1547.21 303.199   5
 -12   0 -11 129.682 220.982   5
 -12   0 -12 7.46217 233.594   5
 -12   0 -13 23.5090 230.811   5
 -12   0 -14-9.78596 234.196   5
 -12   0 -15 124.948 248.521   5
 -12  -1  19 3289.03 328.346   3
 -12  -1  18-36.9675 183.921   3
 -12  -1  17 55.6235 183.396   3
 -12  -1  16 5812.98 391.829   3
 -12  -1  15 5050.22 370.261   3
 -12  -1  14 1669.86 253.370   3
 -12  -1  13 306.483 164.881   3
 -12  -1  12 116.520 164.774   3
 -12  -1  11 6809.59 391.986   3
 -12  -1  10 564.732 195.879   3
 -12  -1   9 8486.03 429.231   3
 -12  -1   8-154.347 166.539   3
 -12  -1   7-73.5887 149.652   3
 -12  -1   6-159.457 160.660   3
 -12  -1   5 2590.76 264.150   3
 -12   1   5 2709.37 324.233   5
 -12  -1   4 3449.23 280.488   3
 -12   1   4 3784.69 368.261   5
 -12   1   3 2941.63 348.126   5
 -12   1   2 447.445 255.013   5
 -12   1   1 7819.27 507.894   5
 -12   1   0 5941.63 458.640   5
 -12   1  -1 1192.40 273.808   5
 -12   1  -2 842.187 256.801   5
 -12   1  -3 111.997 207.926   5
 -12   1  -4 2033.89 324.545   5
 -12   1  -5 112.123 209.781   5
 -12   1  -6 202.813 210.413   5
 -12   1  -7 536.141 237.087   5
 -12   1  -8 10.6522 219.373   5
 -12   1  -9 79.5148 218.848   5
 -12   1 -10 4339.65 457.384   5
 -12   1 -11 831.604 260.463   5
 -12   1 -12 478.419 255.353   5
 -12   1 -13 312.922 241.416   5
 -12  -2  15-159.123 198.095   3
 -12  -2  14 3010.07 326.353   3
 -12  -2  13 548.753 229.309   3
 -12  -2  12 5697.10 389.916   3
 -12  -2  11 269.974 185.977   3
 -12  -2  10 209.372 169.468   3
 -12  -2   9 1063.08 216.047   3
 -12  -2   8 2980.93 291.133   3
 -12  -2   7 114.668 163.091   3
 -12  -2   6 0.00000 161.208   3
 -12  -2   5 3921.64 315.604   3
 -12  -2   4 448.998 185.833   3
 -12   2   3 122.505 233.998   5
 -12  -2   3 415.627 196.097   3
 -12   2   2 585.287 248.090   5
 -12  -2   2 1052.78 215.596   3
 -12   2   1 1293.37 291.820   5
 -12   2   0 815.362 282.982   5
 -12   2  -1 4096.54 434.333   5
 -12   2  -2-137.274 240.439   5
 -12   2  -4 278.977 269.588   5
 -12   2  -5 5312.79 508.632   5
 -12   2  -6 1446.66 353.315   5
 -12   2  -7 514.954 270.666   5
 -12   2  -9 273.931 264.646   5
 -12   2 -10-263.417 315.967   5
 -12  -3   8 598.380 213.876   3
 -12  -3   7 221.554 199.213   3
 -12  -3   6 1812.11 280.449   3
 -12  -3   5 113.817 179.065   3
 -12  -3   4 278.497 187.685   3
 -12  -3   3 531.915 192.694   3
 -12  -3   2 1464.22 249.301   3
 -12  -3   1 119.519 185.193   3
 -12   3   0 536.334 297.629   5
 -12  -3   0 321.605 208.770   3
 -12   3  -1 293.531 291.043   5
 -12  -3  -1 711.929 219.173   3
 -12  -3  -2 2534.04 303.877   3
 -12   3  -2 2123.43 401.536   5
 -12   3  -3 1342.10 382.573   5
 -12   3  -4 1878.15 409.099   5
 -13   0  18 1467.84 254.581   3
 -13   0  17-32.2617 179.863   3
 -13   0  16 761.376 205.770   3
 -13   0  15 34.7526 159.288   3
 -13   0  14 645.639 196.146   3
 -13   0  13 100.345 165.540   3
 -13   0  12 3870.60 315.996   3
 -13   0  11 66.0665 166.387   3
 -13   0  10 5475.36 357.204   3
 -13   0   9 25.5785 144.121   3
 -13   0   8 491.699 164.905   3
 -13   0   7-0.95717 139.369   3
 -13   0   6 41.5808 162.258   3
 -13   0   5 25.1225 151.512   3
 -13   0   4 4095.37 307.967   3
 -13   0   4 4446.13 404.090   5
 -13   0   3-117.538 225.750   5
 -13   0   2-300.213 222.195   5
 -13   0   1-81.8055 214.160   5
 -13   0   0 8608.18 540.377   5
 -13   0  -1-23.9975 218.268   5
 -13   0  -2-15.1813 228.177   5
 -13   0  -3-175.938 232.757   5
 -13   0  -4 1265.33 297.867   5
 -13   0  -5 214.558 231.902   5
 -13   0  -6 5126.60 473.768   5
 -13   0  -7 376.865 279.673   5
 -13   0  -8 15711.3 754.307   5
 -13   0  -9 341.401 279.954   5
 -13   0 -10 2281.93 373.464   5
 -13   0 -11 46.1639 242.546   5
 -13  -1  16 296.249 202.463   3
 -13  -1  15 3217.42 330.515   3
 -13  -1  14 58.8249 181.192   3
 -13  -1  13 449.429 210.385   3
 -13  -1  12 2135.32 276.298   3
 -13  -1  11 491.670 190.997   3
 -13  -1  10 937.060 217.886   3
 -13  -1   9-143.869 173.533   3
 -13  -1   8 245.356 157.237   3
 -13  -1   7 138.511 157.224   3
 -13  -1   6 3501.38 307.462   3
 -13  -1   5 347.570 178.714   3
 -13   1   4 322.955 234.883   5
 -13  -1   4 0.75837 153.712   3
 -13   1   3 654.351 255.447   5
 -13  -1   3 258.816 167.256   3
 -13   1   2 4955.77 441.438   5
 -13   1   1 4868.82 444.397   5
 -13   1   0 395.642 274.641   5
 -13   1  -1 218.908 227.799   5
 -13   1  -2 2112.97 336.220   5
 -13   1  -3 1303.29 320.180   5
 -13   1  -4 1366.77 332.703   5
 -13   1  -5 8143.99 561.279   5
 -13   1  -6 1935.99 360.996   5
 -13   1  -7 3056.09 413.179   5
 -13   1  -8 2717.13 405.695   5
 -13   1  -9 6792.92 553.913   5
 -13  -2  11 2547.39 319.608   3
 -13  -2  10 1550.88 276.902   3
 -13  -2   9 932.115 231.499   3
 -13  -2   8 740.895 214.785   3
 -13  -2   7 1411.42 247.638   3
 -13  -2   6 519.991 205.332   3
 -13  -2   5 2664.57 298.941   3
 -13  -2   4 304.842 202.830   3
 -13  -2   3 2444.68 306.422   3
 -13   2   2 930.554 298.962   5
 -13  -2   2 1086.98 237.723   3
 -13  -2   1 5246.58 381.643   3
 -13   2   1 4008.61 450.578   5
 -13   2  -1-246.364 290.381   5
 -13   2  -2 556.200 276.277   5
 -13   2  -3-213.361 322.107   5
 -13   2  -4-429.414 317.889   5
 -13   2  -6 6408.21 572.951   5
 -14   0  16 12404.5 569.383   3
 -14   0  15 658.308 239.027   3
 -14   0  14 2244.44 286.366   3
 -14   0  13 60.4480 171.901   3
 -14   0  12 33.3385 167.081   3
 -14   0  11-102.908 184.076   3
 -14   0  10 189.480 172.214   3
 -14   0   9-53.5430 165.233   3
 -14   0   8 6207.22 394.379   3
 -14   0   7 663.756 202.342   3
 -14   0   6 11024.6 511.281   3
 -14   0   5 102.124 178.268   3
 -14   0   4 407.889 190.062   3
 -14   0   3-189.194 230.812   5
 -14   0   2 5159.37 447.958   5
 -14   0   1 7.86702 235.756   5
 -14   0   0 5906.03 496.618   5
 -14   0  -1 65.3308 266.704   5
 -14   0  -2 13880.5 741.716   5
 -14   0  -3-275.264 282.503   5
 -14   0  -4-44.2043 283.745   5
 -14   0  -6 1856.68 347.829   5
 -14  -1  12 2824.00 325.212   3
 -14  -1  11 1600.06 262.041   3
 -14  -1  10 356.622 198.767   3
 -14  -1   9 7.37252 203.603   3
 -14  -1   8 368.725 190.885   3
 -14  -1   7 6019.56 405.554   3
 -14  -1   6 272.663 192.517   3
 -14  -1   5 1505.36 262.777   3
 -14  -1   4 910.206 237.341   3
 -14  -1   3 1845.85 271.776   3
 -14   1   3 2546.36 359.256   5
 -14   1   2 452.677 267.210   5
 -14   1   1 4481.06 457.365   5
 -14   1   0 1216.88 336.145   5
 -14   1  -1 2054.52 367.027   5
 -14   1  -2 2477.03 394.124   5
 -14   1  -3 13061.7 737.687   5
 -14   1  -4 1693.66 374.770   5
 -14   1  -5 4312.91 474.170   5
 -14   2   1-409.343 259.565   5
 -14   2   0 1193.97 329.342   5
 -14   2  -1 334.566 257.729   5
 -15   0  11 91.3051 189.775   3
 -15   0  10 979.270 241.116   3
 -15   0   9-308.428 200.748   3
 -15   0   8 2173.67 267.055   3
 -15   0   7-361.077 192.765   3
 -15   0   6 53.2137 187.981   3
 -15   0   5 65.8142 182.206   3
 -15   0   4 2070.96 280.920   3
 -15   0   3 307.784 195.438   3
 -15   0   1-16.8600 243.804   5
 -15   0   0 2790.64 393.973   5
 -15   1   2 5601.30 530.122   5
 -15   1   1 346.901 286.913   5
 -15   1   0 297.132 264.433   5
   0   0   0    0.00    0.00   0
;
_shelx_hkl_checksum     26021
_shelx_res_file
;
TITL SAT15 P 21/C
    shelx.res
    created by SHELXL-2018/3 at 14:49:37 on 07-May-2026
CELL  0.71073  11.9710   4.1187  23.1000   90.000   96.440   90.000
ZERR     4.00   0.0010   0.0006   0.0020    0.000    0.010    0.000
LATT   1
SYMM  - X, 1/2 + Y, 1/2 - Z
SFAC  C    H    CL   N    O    S
UNIT  40 44 4 8 4 4
MERG   2
SHEL 24 0.8
MPLA 6 C1 C2 C3 C4 C5 C6
MPLA 5 N1 C7 N2 C8
DFIX 0.86 0.02 N1 H1N N2 H2N
HTAB N1 O1
HTAB N2 S1_$1
EQIV $1 -x, -y+2, -z
HTAB C9 S1_$1
HTAB N1 O1
HTAB N2 S1_$1
FMAP   2
PLAN   30
SIZE     0.360   0.480   0.500
ACTA
BOND   $H
CONF
L.S.  14
WGHT    0.047100    0.606800
FVAR       6.71669
CL1   3    0.351014    1.183844    0.213342    11.00000    0.06332    0.08371 =
         0.03731   -0.00674    0.00449    0.00736
S1    6    0.180073    1.069371    0.009134    11.00000    0.03483    0.07193 =
         0.04153    0.01714   -0.00306   -0.00439
O1    5    0.093685    0.561168    0.173248    11.00000    0.04005    0.11851 =
         0.04547    0.03060    0.00087    0.00242
N1    4    0.247535    0.803977    0.112667    11.00000    0.03028    0.06607 =
         0.03271    0.00781   -0.00195   -0.00206
N2    4    0.057791    0.785737    0.083054    11.00000    0.02925    0.05908 =
         0.03484    0.00607   -0.00148   -0.00002
C1    1    0.363376    0.872893    0.111142    11.00000    0.03011    0.04873 =
         0.03425    0.00779   -0.00152    0.00392
C2    1    0.421806    1.043787    0.156650    11.00000    0.03843    0.04992 =
         0.03116    0.00592   -0.00152    0.00410
C3    1    0.535535    1.106094    0.157379    11.00000    0.04212    0.06050 =
         0.04867    0.00227   -0.01048   -0.00609
AFIX  43
H3    2    0.573956    1.219918    0.188205    11.00000   -1.20000
AFIX   0
C4    1    0.591084    0.998645    0.112287    11.00000    0.02980    0.07042 =
         0.06341    0.00999    0.00176   -0.00121
AFIX  43
H4    2    0.667268    1.042699    0.112239    11.00000   -1.20000
AFIX   0
C5    1    0.534653    0.825705    0.067028    11.00000    0.04261    0.07099 =
         0.04978    0.00599    0.01119    0.01265
AFIX  43
H5    2    0.572970    0.751932    0.036720    11.00000   -1.20000
AFIX   0
C6    1    0.421614    0.761837    0.066570    11.00000    0.04000    0.06076 =
         0.03824   -0.00281    0.00040    0.00418
AFIX  43
H6    2    0.384135    0.643217    0.036089    11.00000   -1.20000
AFIX   0
C7    1    0.164602    0.875375    0.071300    11.00000    0.03398    0.04527 =
         0.03221   -0.00090   -0.00126    0.00085
C8    1    0.026530    0.635160    0.132104    11.00000    0.03824    0.05645 =
         0.03558    0.00345    0.00320    0.00229
C9    1   -0.097397    0.569417    0.130479    11.00000    0.03676    0.06169 =
         0.04739    0.00249    0.00392   -0.00639
AFIX  23
H9A   2   -0.118402    0.402049    0.101768    11.00000   -1.20000
H9B   2   -0.138509    0.764965    0.118118    11.00000   -1.20000
AFIX   0
C10   1   -0.131656    0.462307    0.188599    11.00000    0.05501    0.09938 =
         0.05334    0.00537    0.01332   -0.01956
AFIX 137
H10A  2   -0.111548    0.627255    0.217244    11.00000   -1.50000
H10B  2   -0.093709    0.263737    0.200384    11.00000   -1.50000
H10C  2   -0.211450    0.427960    0.185048    11.00000   -1.50000
AFIX   0
H1N   2    0.227191    0.712431    0.143137    11.00000   -1.20000
H2N   2    0.003669    0.820799    0.056891    11.00000   -1.20000
HKLF 4
REM  SAT15 P 21/C
REM wR2 = 0.1131, GooF = S = 1.098, Restrained GooF = 1.098 for all data
REM R1 = 0.0433 for 1809 Fo > 4sig(Fo) and 0.0608 for all 2291 data
REM 143 parameters refined using 2 restraints
END
WGHT      0.0470      0.6121
REM Highest difference peak  0.306,  deepest hole -0.253,  1-sigma level  0.047
Q1    1   0.3482  0.9419  0.2165  11.00000  0.05    0.31
Q2    1   0.3108  0.9884  0.2136  11.00000  0.05    0.27
Q3    1   0.1877  1.0814  0.0471  11.00000  0.05    0.27
Q4    1   0.0801  0.3990  0.1467  11.00000  0.05    0.25
Q5    1   0.1799  0.8197 -0.0007  11.00000  0.05    0.24
Q6    1   0.3107  0.8669  0.1122  11.00000  0.05    0.19
Q7    1   0.4738  0.8621  0.0700  11.00000  0.05    0.19
Q8    1   0.4017  0.8140  0.1500  11.00000  0.05    0.18
Q9    1   0.1028  0.5375  0.1919  11.00000  0.05    0.18
Q10   1   0.3435  1.1912  0.1767  11.00000  0.05    0.18
Q11   1   0.4846  0.5945  0.0775  11.00000  0.05    0.17
Q12   1   0.4108  0.7700  0.0981  11.00000  0.05    0.17
Q13   1   0.1030  1.0230  0.0131  11.00000  0.05    0.17
Q14   1  -0.1301  0.6300  0.0912  11.00000  0.05    0.16
Q15   1   0.2568  1.1028 -0.0004  11.00000  0.05    0.16
Q16   1  -0.0375  0.6192  0.1342  11.00000  0.05    0.16
Q17   1   0.5475  0.8389  0.1005  11.00000  0.05    0.15
Q18   1   0.0769  0.7644  0.1733  11.00000  0.05    0.15
Q19   1   0.2503  0.5459  0.1159  11.00000  0.05    0.15
Q20   1   0.2595  0.8288  0.2120  11.00000  0.05    0.15
Q21   1   0.1089  1.0929  0.0184  11.00000  0.05    0.15
Q22   1   0.5371  1.1172  0.1304  11.00000  0.05    0.15
Q23   1   0.2268  1.3018  0.0181  11.00000  0.05    0.15
Q24   1  -0.1928  0.2564  0.1820  11.00000  0.05    0.14
Q25   1   0.3071  0.4180  0.1107  11.00000  0.05    0.14
Q26   1   0.3773  1.0791  0.0476  11.00000  0.05    0.14
Q27   1   0.0784  0.5807  0.0882  11.00000  0.05    0.14
Q28   1   0.4791  0.9871  0.1618  11.00000  0.05    0.14
Q29   1   0.1725  0.6341  0.1703  11.00000  0.05    0.14
Q30   1   0.1183  0.7615  0.0729  11.00000  0.05    0.14
;
_shelx_res_checksum     36366
data_global
_journal_date_recd_electronic     2026-05-25
_journal_date_accepted     2026-06-08
_journal_name_full     'Acta Crystallographica, Section E'
_journal_year     2026
_journal_volume     82
_journal_issue      1
_journal_page_first     0
_journal_page_last     0
_journal_paper_category     GO
_journal_paper_doi     10.1107/S205698902600602X
_journal_coeditor_code     TX2112
_publ_contact_author_name     'Sharatha Kumar'
_publ_contact_author_address
;
Department of Chemistry,
Yenepoya Institute of Arts, Science, Commerce and Management,
Mangaluru, Yenepoya University (Deemed to be University),
575013 Karnataka,
India
;
_publ_contact_author_email     sharathyiascm@yenepoya.edu.in
_publ_contact_author_fax     ?
_publ_contact_author_phone     ?
_publ_section_title
;
Synthesis, crystal structure determination, Hirshfeld surface and crystal void
analyses, interaction energy calculations and energy frameworks of
<i>N</i>-(2-chlorophenyl)-<i>N</i>'-propanoylthiourea
;
loop_
    _publ_author_name
    _publ_author_footnote
    _publ_author_address
    'Kumar, Sharatha' .
;
Department of Chemistry,
Yenepoya Institute of Arts, Science, Commerce and Management,
Mangaluru, Yenepoya University (Deemed to be university),
575013 Karnataka,
India
;
    'H\"okelek, Tuncer' .
;
Hacettepe University,
Department of Physics,
06800 Beytepe-Ankara,
T\"urkiye
;
_publ_section_synopsis
;
The title compound, C~10~H~11~ClN~2~S, consists of a chlorophenyl ring and a
propanoyl moiety bridged over a thiourea functional group. In the crystal,
N---H...S hydrogen bonds link the molecules into centrosymmetric dimers.
\p--\p stacking interactions may help to consolidate the packing.
;
