# Supplementary material for: Synthesis, crystal structure determination, Hirshfeld surface and crystal void analyses, inter­action energy calculations and energy frameworks of N-(2-chloro­phen­yl)-N′-propano­ylthio­urea
Source: Acta Crystallogr E Crystallogr Commun. 2026 Jun 12;82(Pt 7):816–20. doi: 10.1107/S205698902600602X (PMC13330833; doi:10.1107/S205698902600602X)
Supplement: Supplementary file 2 [file e-82-00816-Isup2.hkl]

data_I                                                                          
_shelx_title ' SAT15 P 21/C'                                                    
_shelx_refln_list_code          4                                               
_shelx_F_calc_maximum      144.65                                               
_exptl_crystal_F_000       504.00                                               
_reflns_d_resolution_high  0.8001                                               
                                                                                
loop_                                                                           
 _space_group_symop_operation_xyz                                               
 'x, y, z'                                                                      
 '-x, y+1/2, -z+1/2'                                                            
 '-x, -y, -z'                                                                   
 'x, -y-1/2, z-1/2'                                                             
                                                                                
_cell_length_a    11.9710                                                       
_cell_length_b     4.1187                                                       
_cell_length_c    23.1000                                                       
_cell_angle_alpha  90.000                                                       
_cell_angle_beta   96.440                                                       
_cell_angle_gamma  90.000                                                       
                                                                                
_shelx_F_squared_multiplier     1.000                                           
                                                                                
loop_                                                                           
 _refln_index_h                                                                 
 _refln_index_k                                                                 
 _refln_index_l                                                                 
 _refln_F_squared_calc                                                          
 _refln_F_squared_meas                                                          
 _refln_F_squared_sigma                                                         
 _refln_observed_status                                                         
   2   0   0       1084.68       1109.18         9.61 o                         
   3   0   0       1044.41       1098.04        11.84 o                         
   4   0   0       7583.89       7541.40        35.86 o                         
   5   0   0       1129.50       1103.53        15.11 o                         
   6   0   0         34.22         18.03         2.97 o                         
   7   0   0        386.85        383.49        10.84 o                         
   8   0   0        262.92        274.28        10.09 o                         
   9   0   0          5.88          5.97         3.36 o                         
  10   0   0        216.73        210.66        10.44 o                         
  11   0   0        655.45        654.38        18.75 o                         
  12   0   0        328.44        311.47        14.21 o                         
  13   0   0        186.81        190.81        11.98 o                         
  14   0   0        100.85        130.91        11.01 o                         
   1   1   0         41.92         39.32         2.27 o                         
   2   1   0       1476.06       1422.02         6.20 o                         
   3   1   0        144.78        156.43         3.15 o                         
   4   1   0         65.07         68.84         2.10 o                         
   5   1   0       3401.26       3531.58        38.44 o                         
   6   1   0          0.85         15.93         1.74 o                         
   7   1   0        317.04        299.31         6.90 o                         
   8   1   0        410.58        413.40         7.60 o                         
   9   1   0          3.36          5.01         3.80 o                         
  10   1   0         70.90         66.33         6.98 o                         
  11   1   0          3.60          0.78         4.72 o                         
  12   1   0        114.08        131.70        10.17 o                         
  13   1   0          2.21          8.77         6.09 o                         
  14   1   0          6.79         26.97         7.45 o                         
   0   2   0          2.46          4.31         1.38 o                         
   1   2   0        424.68        403.35         5.34 o                         
   2   2   0         20.01         16.30         1.20 o                         
   3   2   0       1577.04       1443.77        33.56 o                         
   4   2   0        257.50        274.77         9.31 o                         
   5   2   0         39.52         34.42         4.41 o                         
   6   2   0          0.03          2.93         3.13 o                         
   7   2   0        232.58        245.85        10.63 o                         
   8   2   0        139.34        138.92         9.11 o                         
   9   2   0         14.60         19.92         5.42 o                         
  10   2   0        449.56        489.88        17.56 o                         
  11   2   0         29.57         29.51         6.50 o                         
  12   2   0         20.73         18.07         6.27 o                         
   1   3   0         89.15         99.14         4.26 o                         
   2   3   0        147.31        146.72         5.12 o                         
   3   3   0         11.51          6.11         2.37 o                         
   4   3   0        182.29        195.32         6.03 o                         
   5   3   0         55.64         59.23         7.20 o                         
   6   3   0         21.28         19.70         2.82 o                         
   7   3   0         13.05         14.90         2.90 o                         
   8   3   0         76.16         88.80         9.21 o                         
   9   3   0        296.99        346.47        12.12 o                         
  10   3   0          1.01         10.65         3.78 o                         
  11   3   0         40.32         45.09         5.07 o                         
  12   3   0          9.50          9.09         3.79 o                         
   0   4   0         21.90         17.38         4.68 o                         
   1   4   0          8.13         10.24         3.08 o                         
   2   4   0          2.39          2.60         3.08 o                         
   3   4   0          2.16          3.68         3.05 o                         
   4   4   0          0.07          6.90         3.26 o                         
   5   4   0          0.94          3.78         3.36 o                         
   6   4   0        122.48        138.39         6.81 o                         
   7   4   0          4.86          0.92         4.01 o                         
   8   4   0          3.74          0.16         6.20 o                         
   9   4   0          0.05         -0.60         6.15 o                         
   1   5   0         12.40         14.14         4.38 o                         
   2   5   0          8.57          0.68         9.55 o                         
   3   5   0          0.03          6.66         3.81 o                         
 -14   1   1         75.12         99.33        10.14 o                         
 -13   1   1        103.39        107.92         9.85 o                         
 -12   1   1        161.73        173.32        11.26 o                         
 -11   1   1          2.69          8.61         4.96 o                         
 -10   1   1          3.00          3.92         3.72 o                         
  -9   1   1        163.95        168.14         9.18 o                         
  -8   1   1        674.54        685.84        16.36 o                         
  -7   1   1          0.37          1.61         2.46 o                         
  -6   1   1       1082.66       1150.49        18.17 o                         
  -5   1   1        276.32        297.73         9.06 o                         
  -4   1   1         24.02         22.68         2.58 o                         
  -3   1   1       1504.62       1535.31         7.98 o                         
  -2   1   1        894.97        964.26        10.69 o                         
  -1   1   1         23.68         22.64         1.10 o                         
   0   1   1       6739.09       6637.15        16.25 o                         
   1   1   1       6916.35       6890.79        28.59 o                         
   2   1   1        516.40        476.11         5.14 o                         
   3   1   1       1280.42       1281.75        15.30 o                         
   4   1   1         30.46         31.65         3.17 o                         
   5   1   1       6445.89       6639.66        50.06 o                         
   6   1   1        427.64        415.34         6.58 o                         
   7   1   1         35.04         53.26         2.83 o                         
   8   1   1        580.03        597.37         9.18 o                         
   9   1   1        678.97        666.25        17.45 o                         
  10   1   1         53.43         48.87         6.40 o                         
  11   1   1        460.91        465.59        16.58 o                         
  12   1   1         19.37         26.43         6.07 o                         
  13   1   1          0.21          4.85         5.05 o                         
  14   1   1         26.80         45.54         8.14 o                         
 -13   2   1        100.66        106.58        13.72 o                         
 -12   2   1         26.88         28.67         6.47 o                         
 -11   2   1          0.37          2.63         4.85 o                         
 -10   2   1         12.32         20.79         6.59 o                         
  -9   2   1        336.70        335.50        13.65 o                         
  -8   2   1         49.83         41.55         5.49 o                         
  -7   2   1        592.13        597.23        16.33 o                         
  -6   2   1          0.56          6.59         3.05 o                         
  -5   2   1          0.65          0.58         1.54 o                         
  -4   2   1         18.82         20.06         6.22 o                         
  -3   2   1        265.95        252.93         4.72 o                         
  -2   2   1         21.67         17.96         1.28 o                         
  -1   2   1        218.98        184.42         2.89 o                         
   0   2   1        863.39        811.54         5.27 o                         
   1   2   1          1.21          1.17         0.52 o                         
   2   2   1        523.15        490.80         3.80 o                         
   3   2   1        248.06        248.01         4.10 o                         
   4   2   1        668.98        605.53         7.37 o                         
   5   2   1        141.03        119.38         6.99 o                         
   6   2   1        103.48        120.02         7.50 o                         
   7   2   1         79.32         88.86         7.21 o                         
   8   2   1          4.14          6.72         4.08 o                         
   9   2   1          2.77          3.99         4.18 o                         
  10   2   1          0.54          5.27         5.70 o                         
  11   2   1         76.83         76.28         8.60 o                         
  12   2   1         96.36         90.80         9.63 o                         
  13   2   1          3.18         -5.46         6.44 o                         
 -12   3   1          2.83          2.65         4.11 o                         
 -11   3   1         13.05         14.46         3.85 o                         
 -10   3   1        145.31        173.62         7.38 o                         
  -9   3   1         16.11         24.57         3.91 o                         
  -8   3   1          6.93          4.74         2.62 o                         
  -7   3   1         69.33         62.43         4.08 o                         
  -6   3   1        127.86        129.17         5.06 o                         
  -5   3   1        460.67        450.94         8.08 o                         
  -4   3   1         74.53         62.56         3.19 o                         
  -3   3   1          0.09         -0.95         3.15 o                         
  -2   3   1        171.07        166.01         5.35 o                         
  -1   3   1        181.01        187.32         5.85 o                         
   0   3   1        135.53        147.85         4.95 o                         
   1   3   1        287.17        286.63         6.70 o                         
   2   3   1        164.66        158.78         5.24 o                         
   3   3   1          0.52          0.48         2.66 o                         
   4   3   1         95.50         99.35         4.58 o                         
   5   3   1         11.58         11.75         4.77 o                         
   6   3   1         77.09         74.37         4.18 o                         
   7   3   1         10.86         11.22         2.69 o                         
   8   3   1        107.99        107.46         5.47 o                         
   9   3   1          5.74         11.82         3.54 o                         
  10   3   1         46.82         47.02         4.81 o                         
  11   3   1         93.18        105.89         6.36 o                         
  12   3   1          8.16         11.98         4.64 o                         
  -9   4   1         16.78         22.83         5.99 o                         
  -8   4   1         63.20         65.18         7.42 o                         
  -7   4   1          0.00          0.99         3.71 o                         
  -6   4   1        154.10        192.39         7.65 o                         
  -5   4   1          0.17          4.14         3.39 o                         
  -4   4   1        127.45        142.58         6.35 o                         
  -3   4   1         17.78         14.81         4.10 o                         
  -2   4   1          8.08          4.30         2.88 o                         
  -1   4   1         30.87         28.39         3.73 o                         
   0   4   1          3.06          3.51         2.89 o                         
   1   4   1        106.56        114.17         5.70 o                         
   2   4   1        111.58        109.46         5.69 o                         
   3   4   1         87.00         83.16         5.94 o                         
   4   4   1          4.58          5.62         3.00 o                         
   5   4   1          3.21          9.73         3.60 o                         
   6   4   1          9.89         17.71         4.08 o                         
   7   4   1         38.97         48.25         5.15 o                         
   8   4   1          3.80          1.22         9.06 o                         
   9   4   1         22.85         22.49         6.89 o                         
  -3   5   1         11.92         21.15         4.31 o                         
  -2   5   1          0.52         -0.50         4.93 o                         
  -1   5   1          0.69          2.81         7.29 o                         
   0   5   1          0.21          3.73         3.79 o                         
   1   5   1          2.87          5.12         4.81 o                         
   2   5   1         17.19         26.55        10.95 o                         
   3   5   1          7.73         14.24         4.09 o                         
 -14   0   2         93.03        114.36         9.93 o                         
 -13   0   2          0.73         -4.93         4.93 o                         
 -12   0   2        390.93        398.56        16.01 o                         
 -11   0   2        170.75        165.12        10.15 o                         
 -10   0   2         81.96         72.33         6.44 o                         
  -9   0   2        794.52        773.88        17.54 o                         
  -8   0   2        918.22        857.25        17.19 o                         
  -7   0   2        518.40        494.54        12.19 o                         
  -6   0   2       4965.64       5570.60        36.43 o                         
  -5   0   2       3143.11       3265.35        25.14 o                         
  -4   0   2       6115.48       6192.23        31.03 o                         
  -3   0   2       6811.00       6993.73        27.63 o                         
  -2   0   2       1002.93       1066.81         7.00 o                         
   1   0   2       2186.94       2497.00        10.87 o                         
   2   0   2          2.08          3.95         1.60 o                         
   3   0   2       6918.50       6987.31        31.86 o                         
   4   0   2          5.82          3.87         1.74 o                         
   5   0   2       2563.36       2562.55        24.09 o                         
   6   0   2       1705.31       1917.41        22.61 o                         
   7   0   2        336.60        343.95        10.54 o                         
   8   0   2       2105.07       1990.04        26.91 o                         
   9   0   2       1725.85       1670.25        26.39 o                         
  10   0   2        101.30        105.42         7.95 o                         
  11   0   2        845.04        813.73        21.10 o                         
  12   0   2         19.05         12.17         4.98 o                         
  13   0   2          0.57         -0.34         5.06 o                         
  14   0   2        284.24        307.68        16.44 o                         
 -14   1   2          0.24         10.03         5.92 o                         
 -13   1   2         92.85        109.85         9.79 o                         
 -12   1   2          3.49          9.92         5.65 o                         
 -11   1   2        112.83         87.20         8.09 o                         
 -10   1   2        159.80        148.37         9.18 o                         
  -9   1   2        343.99        368.17        12.77 o                         
  -8   1   2         56.28         57.27         5.37 o                         
  -7   1   2         76.11         73.81         5.49 o                         
  -6   1   2       2048.97       2104.59        23.94 o                         
  -5   1   2        590.14        651.61        12.46 o                         
  -4   1   2        261.80        276.12         7.33 o                         
  -3   1   2        389.40        361.34         4.60 o                         
  -2   1   2       4649.68       4409.70        45.36 o                         
  -1   1   2        171.17        160.63         4.34 o                         
   0   1   2       5368.03       5277.93        13.54 o                         
   1   1   2       4419.46       4210.14         9.71 o                         
   2   1   2       1318.98       1272.13         7.62 o                         
   3   1   2        269.12        268.88         4.09 o                         
   4   1   2       2548.31       2458.14        15.74 o                         
   5   1   2        216.86        199.78        14.68 o                         
   6   1   2          7.44          7.48         1.43 o                         
   7   1   2         46.47         44.92         2.67 o                         
   8   1   2         19.48         15.51         2.36 o                         
   9   1   2         15.69         15.25         4.39 o                         
  10   1   2          8.90          8.17         4.36 o                         
  11   1   2        219.66        241.65        12.54 o                         
  12   1   2         17.71         18.67         5.69 o                         
  13   1   2         33.33         46.84         7.45 o                         
  14   1   2         27.50         54.91         8.74 o                         
 -13   2   2         20.36         22.88         4.12 o                         
 -12   2   2         17.33         19.73         5.18 o                         
 -11   2   2        314.62        325.18         9.21 o                         
 -10   2   2          9.32         38.78         4.07 o                         
  -9   2   2         88.48        105.21        11.82 o                         
  -8   2   2         36.58         38.00         3.52 o                         
  -7   2   2         45.52         44.51         4.06 o                         
  -6   2   2        282.71        288.74         7.60 o                         
  -5   2   2        117.22        113.11         6.54 o                         
  -4   2   2        347.50        332.60         5.84 o                         
  -3   2   2         17.43         21.01         1.69 o                         
  -2   2   2        429.01        420.60         4.66 o                         
  -1   2   2        827.07        759.55        10.42 o                         
   0   2   2         61.25         48.54         1.01 o                         
   1   2   2        488.90        457.12         3.98 o                         
   2   2   2       1146.15       1097.43         7.69 o                         
   3   2   2        118.75        126.05         2.35 o                         
   4   2   2          4.32          6.20         0.80 o                         
   5   2   2        379.83        395.45        12.04 o                         
   6   2   2       1277.01       1295.91        22.78 o                         
   7   2   2        324.44        329.35        12.89 o                         
   8   2   2          3.65          3.06         3.74 o                         
   9   2   2          0.42          2.66         4.47 o                         
  10   2   2         10.40         13.49         5.62 o                         
  11   2   2         35.03         41.40         7.09 o                         
  12   2   2          0.02         -3.04         5.33 o                         
  13   2   2         22.13         12.33         6.12 o                         
 -12   3   2         23.19         32.46         5.53 o                         
 -11   3   2         24.12         25.89         5.27 o                         
 -10   3   2         10.94         22.92         4.72 o                         
  -9   3   2         12.28         11.78         3.05 o                         
  -8   3   2         50.30         39.48         3.70 o                         
  -7   3   2          7.82          7.61         2.48 o                         
  -6   3   2        171.11        181.28         6.56 o                         
  -5   3   2         68.43         75.99         3.52 o                         
  -4   3   2        350.11        332.92         5.55 o                         
  -3   3   2        109.34        102.60         4.50 o                         
  -2   3   2         34.68         36.18         3.15 o                         
  -1   3   2        757.99        773.77        10.69 o                         
   0   3   2         12.53         13.76         2.47 o                         
   1   3   2         62.58         70.88         3.76 o                         
   2   3   2        133.83        124.90         4.72 o                         
   3   3   2         18.79         12.88         2.99 o                         
   4   3   2          0.88          1.70         2.22 o                         
   5   3   2          3.71          6.30         4.13 o                         
   6   3   2          0.30          3.74         4.51 o                         
   7   3   2        214.40        225.49        12.21 o                         
   8   3   2         35.99         43.79         7.11 o                         
   9   3   2         29.31         33.95         7.16 o                         
  10   3   2         95.56         96.88        10.17 o                         
  11   3   2         50.36         59.52         9.58 o                         
  -9   4   2          0.06          1.09         4.92 o                         
  -8   4   2         15.89         19.08         5.49 o                         
  -7   4   2          7.20         15.87         4.27 o                         
  -6   4   2         68.64        100.47         6.16 o                         
  -5   4   2         33.61         38.03         4.42 o                         
  -4   4   2          2.18          4.29         4.30 o                         
  -3   4   2         18.22         11.44         4.40 o                         
  -2   4   2          4.14         -1.36         3.03 o                         
  -1   4   2         30.52         31.11         3.85 o                         
   0   4   2          0.29          8.46         3.38 o                         
   1   4   2          1.42          7.50         3.28 o                         
   2   4   2         15.35         14.15         3.29 o                         
   3   4   2          7.74          3.55         3.59 o                         
   4   4   2         10.16          8.34         3.27 o                         
   5   4   2         80.42         84.79         5.72 o                         
   6   4   2          2.29          8.66         3.66 o                         
   7   4   2          0.00          2.84         3.56 o                         
   8   4   2          8.05         -3.09         6.40 o                         
   9   4   2         21.70         12.74         6.02 o                         
  -3   5   2          3.08          0.72         4.78 o                         
  -2   5   2          5.64          5.78         5.92 o                         
  -1   5   2         17.24         18.88         6.69 o                         
   0   5   2          5.98         11.89         4.46 o                         
   1   5   2          7.17          6.77         5.02 o                         
   2   5   2          6.82         13.23         5.75 o                         
   3   5   2          2.84          4.77         3.84 o                         
 -14   1   3         31.35         47.77         7.76 o                         
 -13   1   3          4.02          9.21         4.38 o                         
 -12   1   3         53.13         65.20         7.72 o                         
 -11   1   3        159.06        159.90        10.19 o                         
 -10   1   3         19.29         24.39         5.58 o                         
  -9   1   3        224.47        211.50         9.77 o                         
  -8   1   3        144.46        124.78         7.13 o                         
  -7   1   3         35.70         40.04         4.13 o                         
  -6   1   3        384.02        435.11        11.18 o                         
  -5   1   3         84.16        113.30         3.32 o                         
  -4   1   3        270.26        299.43         4.75 o                         
  -3   1   3       4511.75       4452.79        10.86 o                         
  -2   1   3        321.33        348.36         4.08 o                         
  -1   1   3      13790.55      13332.54        35.17 o                         
   0   1   3       2075.21       2088.59         5.33 o                         
   1   1   3       9952.16      10053.41        16.79 o                         
   2   1   3       3625.71       3650.12        10.86 o                         
   3   1   3       1977.99       2074.93        36.74 o                         
   4   1   3        152.70        153.58         6.41 o                         
   5   1   3         12.45         12.64         1.52 o                         
   6   1   3        232.66        200.93         4.94 o                         
   7   1   3          0.06         -0.05         1.57 o                         
   8   1   3        208.61        215.19        10.01 o                         
   9   1   3         18.68         15.89         4.26 o                         
  10   1   3        586.49        547.18        17.59 o                         
  11   1   3        445.57        428.05        16.49 o                         
  12   1   3          3.20          2.48         4.61 o                         
  13   1   3         12.13         28.89         7.10 o                         
  14   1   3        257.80        289.53        16.35 o                         
 -13   2   3         39.87         54.19         6.79 o                         
 -12   2   3          6.68          6.25         3.33 o                         
 -11   2   3         30.02         35.90         4.12 o                         
 -10   2   3       1048.10       1097.43        24.84 o                         
  -9   2   3         28.50         28.69         3.59 o                         
  -8   2   3         19.39         18.09         5.58 o                         
  -7   2   3          0.18          0.14         2.02 o                         
  -6   2   3         39.74         37.39         4.52 o                         
  -5   2   3          0.39          1.01         1.60 o                         
  -4   2   3       1793.53       1646.08        12.78 o                         
  -3   2   3          7.62          5.97         2.25 o                         
  -2   2   3         13.68         15.91         1.36 o                         
  -1   2   3         80.84         85.18         1.75 o                         
   0   2   3       1420.86       1334.40         6.24 o                         
   1   2   3        733.56        737.16         6.40 o                         
   2   2   3        458.88        450.69        12.88 o                         
   3   2   3        540.69        554.87         6.45 o                         
   4   2   3        233.01        209.28         2.75 o                         
   5   2   3          0.45          9.56         4.05 o                         
   6   2   3         78.72         91.24         7.04 o                         
   7   2   3        550.95        561.44        16.75 o                         
   8   2   3         16.48         16.94         4.97 o                         
   9   2   3         15.63         24.76         6.18 o                         
  10   2   3          5.62          4.56         4.87 o                         
  11   2   3          5.46          9.87         5.31 o                         
  13   2   3          9.31         -4.73         7.14 o                         
 -12   3   3         12.40         11.79         4.27 o                         
 -11   3   3         99.05         93.59         7.45 o                         
 -10   3   3          9.23         10.36         3.95 o                         
  -9   3   3         33.47         42.57         3.95 o                         
  -8   3   3         45.09         41.71         3.73 o                         
  -7   3   3         21.12         23.93         3.24 o                         
  -6   3   3         38.38         33.93         3.25 o                         
  -5   3   3         75.76         77.27         3.25 o                         
  -4   3   3          2.78          4.39         2.30 o                         
  -3   3   3          8.83          8.31         2.44 o                         
  -2   3   3        467.81        450.56         8.24 o                         
  -1   3   3         14.95         19.44         2.81 o                         
   0   3   3        152.83        150.41         4.96 o                         
   1   3   3          4.42          4.31         2.16 o                         
   2   3   3          1.77          0.46         3.33 o                         
   3   3   3          1.48          0.40         2.14 o                         
   4   3   3        163.05        160.03         8.98 o                         
   5   3   3          0.04          2.95         4.03 o                         
   6   3   3         74.56         54.80         6.89 o                         
   7   3   3        301.51        302.54        14.23 o                         
   8   3   3        148.30        156.60        10.91 o                         
   9   3   3          3.87          3.31         5.49 o                         
  10   3   3         23.31         29.74         7.55 o                         
  11   3   3          5.16         19.38         7.26 o                         
  -9   4   3          6.24         13.79         5.32 o                         
  -8   4   3          1.66          4.53         4.81 o                         
  -7   4   3        137.63        171.96         9.96 o                         
  -6   4   3         25.63         45.23         4.87 o                         
  -5   4   3         43.88         57.71         4.87 o                         
  -4   4   3          0.09         -3.00         3.41 o                         
  -3   4   3          7.44          2.96         2.92 o                         
  -2   4   3         10.75          4.45         2.81 o                         
  -1   4   3         96.84        109.85         5.63 o                         
   0   4   3        197.59        205.63         7.17 o                         
   1   4   3         28.98         30.56         3.81 o                         
   2   4   3          8.77          2.85         2.97 o                         
   3   4   3          1.04         -3.08         3.08 o                         
   4   4   3         21.65         32.19         3.99 o                         
   5   4   3         72.45         80.26         5.41 o                         
   6   4   3         25.73         37.63         4.53 o                         
   7   4   3         12.87         12.10         3.73 o                         
   8   4   3          2.63         -4.09         6.13 o                         
   9   4   3          0.01         -6.55         6.56 o                         
  -3   5   3          2.21          1.81         5.34 o                         
  -2   5   3         12.84         20.58        10.99 o                         
  -1   5   3         19.97         24.66         4.82 o                         
   0   5   3         12.06         17.33         4.32 o                         
   1   5   3          0.37         -0.80         5.33 o                         
   2   5   3          0.50         -1.53         5.05 o                         
   3   5   3          1.43          0.72         3.80 o                         
 -14   0   4         10.95          9.04         4.21 o                         
 -13   0   4        100.09         93.79         5.43 o                         
 -12   0   4         55.60         45.87         6.21 o                         
 -11   0   4        190.15        244.75        11.64 o                         
 -10   0   4         10.45          6.77         3.47 o                         
  -9   0   4        248.37        278.02        10.89 o                         
  -8   0   4         94.43        100.00         6.30 o                         
  -7   0   4          6.63          3.81         2.20 o                         
  -6   0   4       4793.86       5406.52        36.04 o                         
  -5   0   4       1277.15       1262.01        34.50 o                         
  -4   0   4       3675.94       3991.95        38.84 o                         
  -3   0   4       1633.53       1723.02        23.14 o                         
  -2   0   4          5.94          3.71         0.48 o                         
  -1   0   4        154.98        158.33        12.67 o                         
   0   0   4       5586.39       5932.53        52.71 o                         
   1   0   4        208.02        199.84         4.15 o                         
   2   0   4      20924.62      21705.21        32.39 o                         
   3   0   4        173.54        175.31         4.40 o                         
   4   0   4        250.29        279.18         9.54 o                         
   5   0   4         87.91         79.11         6.90 o                         
   6   0   4       4970.51       4861.62        24.04 o                         
   7   0   4        540.69        451.74        12.80 o                         
   8   0   4       2964.05       2710.86        32.25 o                         
   9   0   4         89.18         91.90         6.98 o                         
  10   0   4         55.14         53.74         6.16 o                         
  11   0   4        457.79        459.89        16.29 o                         
  12   0   4        130.50        138.18        10.07 o                         
  13   0   4         26.90         28.05         6.60 o                         
  14   0   4          7.09         -0.98         6.29 o                         
 -14   1   4         15.82         20.18         5.26 o                         
 -13   1   4          0.36          2.84         3.57 o                         
 -12   1   4         75.88         79.35         4.95 o                         
 -11   1   4         66.45         70.54         4.46 o                         
 -10   1   4        835.35        852.38        12.46 o                         
  -9   1   4        323.00        330.15        11.42 o                         
  -8   1   4         37.17         42.76         2.95 o                         
  -7   1   4         31.38         28.03         3.04 o                         
  -6   1   4       1204.61       1248.94        11.58 o                         
  -5   1   4          7.99         16.42         1.10 o                         
  -4   1   4        153.42        141.89         2.33 o                         
  -3   1   4        403.25        394.80         3.57 o                         
  -2   1   4         66.75         71.75         1.58 o                         
  -1   1   4        379.27        345.58         1.90 o                         
   0   1   4      11805.36      11491.14        62.53 o                         
   1   1   4      14032.89      13908.05        75.71 o                         
   2   1   4       1157.15       1213.74         6.88 o                         
   3   1   4        234.32        234.43         4.38 o                         
   4   1   4        425.17        418.33         8.77 o                         
   5   1   4        203.09        182.34         7.97 o                         
   6   1   4        448.85        466.37         7.55 o                         
   7   1   4        628.19        584.27         9.16 o                         
   8   1   4          2.61          2.94         3.52 o                         
   9   1   4        196.23        177.99        10.02 o                         
  10   1   4        122.98        106.30         8.86 o                         
  11   1   4         75.38         69.16         8.01 o                         
  12   1   4         46.75         45.08         7.19 o                         
  13   1   4         28.20         30.30         7.37 o                         
  14   1   4         17.77         37.54         8.31 o                         
 -13   2   4          3.85          6.76         4.50 o                         
 -12   2   4          5.52          9.95         4.12 o                         
 -11   2   4         78.99         72.70         6.46 o                         
 -10   2   4         78.44        104.19         5.76 o                         
  -9   2   4         28.28         29.66         5.36 o                         
  -8   2   4        362.52        404.17         8.59 o                         
  -7   2   4         90.16         86.92         4.02 o                         
  -6   2   4        112.56        102.28         6.41 o                         
  -5   2   4        326.38        343.90         6.43 o                         
  -4   2   4        512.05        523.82         7.61 o                         
  -3   2   4       1401.57       1325.15         8.87 o                         
  -2   2   4        755.21        714.78         8.72 o                         
  -1   2   4        824.16        731.29         5.59 o                         
   0   2   4          2.88          4.26         0.77 o                         
   1   2   4        465.47        446.43         5.70 o                         
   2   2   4        244.87        228.89         9.04 o                         
   3   2   4         46.54         39.13         2.15 o                         
   4   2   4        516.28        509.99         4.52 o                         
   5   2   4       1220.59       1207.00        11.39 o                         
   6   2   4        169.80        169.32         9.02 o                         
   7   2   4        125.04        133.87         8.87 o                         
   8   2   4          7.54          6.57         4.34 o                         
   9   2   4        674.69        687.60        20.57 o                         
  10   2   4          2.66          8.55         5.42 o                         
  11   2   4          0.41          1.33         5.14 o                         
  12   2   4          8.40          6.18         5.98 o                         
  13   2   4          0.61         -7.05         7.05 o                         
 -12   3   4          5.17          6.17         4.16 o                         
 -11   3   4          2.10         -2.37         3.96 o                         
 -10   3   4         87.51         94.18         7.08 o                         
  -9   3   4          0.48         -1.20         3.05 o                         
  -8   3   4         50.14         50.89         5.15 o                         
  -7   3   4        522.15        550.43        10.28 o                         
  -6   3   4         94.05         83.23         3.49 o                         
  -5   3   4        118.25        116.63         3.74 o                         
  -4   3   4        136.24        134.68         7.05 o                         
  -3   3   4        101.19        102.62         5.15 o                         
  -2   3   4         54.77         66.08         5.87 o                         
  -1   3   4         20.66         20.81         2.52 o                         
   0   3   4        104.39         98.31         4.25 o                         
   1   3   4        192.80        194.21         5.63 o                         
   2   3   4        120.87        102.11         4.57 o                         
   3   3   4          1.91          2.78         2.22 o                         
   4   3   4        265.63        282.05        11.84 o                         
   5   3   4        104.79         90.44         7.93 o                         
   6   3   4          1.70          2.99         4.46 o                         
   7   3   4         99.32         92.77         8.69 o                         
   8   3   4          2.38          6.17         4.75 o                         
   9   3   4          5.45          7.68         5.42 o                         
  10   3   4         51.71         57.37         8.50 o                         
  11   3   4         10.11         20.81         7.33 o                         
  -9   4   4          0.42          5.68         5.26 o                         
  -8   4   4          7.15         14.68         5.46 o                         
  -7   4   4         12.43         23.09         5.63 o                         
  -6   4   4         13.00         17.57         5.47 o                         
  -5   4   4         15.96          7.43         4.43 o                         
  -4   4   4         32.41         32.57         6.20 o                         
  -3   4   4          9.04          6.30         3.25 o                         
  -2   4   4          1.10          7.32         4.97 o                         
  -1   4   4          1.89          7.33         3.51 o                         
   0   4   4          1.63          4.77         3.14 o                         
   1   4   4         11.65          8.76         3.10 o                         
   2   4   4         11.06          7.64         3.16 o                         
   3   4   4          0.76          2.41         2.92 o                         
   4   4   4          8.28         11.13         3.60 o                         
   5   4   4         24.38         32.58         4.26 o                         
   6   4   4         16.15         16.50         3.92 o                         
   7   4   4          0.34          0.71         3.52 o                         
   8   4   4         13.50         -3.80         6.08 o                         
  -3   5   4          4.72         11.48         5.61 o                         
  -2   5   4         24.54         38.78         7.53 o                         
  -1   5   4          0.66          8.91         6.18 o                         
   0   5   4          0.42         -3.95         3.95 o                         
   1   5   4          0.02         -4.27         5.25 o                         
   2   5   4          1.04         -4.53         4.53 o                         
 -14   1   5         36.80         33.37         5.82 o                         
 -13   1   5          6.23          7.70         3.96 o                         
 -12   1   5         48.80         58.50         4.54 o                         
 -11   1   5        260.03        272.49         5.92 o                         
 -10   1   5         21.31         27.94         2.83 o                         
  -9   1   5         17.46         20.15         1.94 o                         
  -8   1   5        429.20        413.53         9.43 o                         
  -7   1   5         79.72        103.69         2.83 o                         
  -6   1   5       1891.98       1895.56        13.72 o                         
  -5   1   5        172.55        143.07         3.66 o                         
  -4   1   5        138.53        150.46         2.47 o                         
  -3   1   5         64.07         64.93         1.41 o                         
  -2   1   5          5.80          5.77         1.00 o                         
  -1   1   5        616.36        630.21         2.99 o                         
   0   1   5          2.45         12.85         1.33 o                         
   1   1   5         58.82         73.87         4.62 o                         
   2   1   5       1382.88       1473.69         6.95 o                         
   3   1   5        218.25        225.42         4.89 o                         
   4   1   5         43.99         57.15         2.10 o                         
   5   1   5        639.82        641.89        14.59 o                         
   6   1   5        697.49        703.92        16.04 o                         
   7   1   5        634.51        638.12         8.21 o                         
   8   1   5        425.33        404.07         9.59 o                         
   9   1   5         34.37         42.95         4.08 o                         
  10   1   5        133.89        127.57         9.68 o                         
  11   1   5        213.25        203.96        11.92 o                         
  12   1   5          4.25          2.49         4.65 o                         
  13   1   5        176.86        180.52        12.44 o                         
  14   1   5         73.50         95.60        10.51 o                         
 -13   2   5         53.78         59.06         6.63 o                         
 -12   2   5         87.83         86.93         7.00 o                         
 -11   2   5        120.17        113.48         7.40 o                         
 -10   2   5        108.17        122.37         7.16 o                         
  -9   2   5          3.28          5.77         2.58 o                         
  -8   2   5        146.62        136.96        13.37 o                         
  -7   2   5        227.97        225.30         9.59 o                         
  -6   2   5         71.50         73.14         3.41 o                         
  -5   2   5       1347.84       1339.11        12.43 o                         
  -4   2   5         78.00         88.26         3.33 o                         
  -3   2   5         35.65         27.93         1.84 o                         
  -2   2   5       1466.69       1508.41        12.37 o                         
  -1   2   5       3841.39       3723.49        13.66 o                         
   0   2   5        454.39        459.52         3.28 o                         
   1   2   5       2349.84       2340.46        13.89 o                         
   2   2   5        641.62        664.76        10.25 o                         
   3   2   5        397.12        399.09         4.69 o                         
   4   2   5        131.53        133.81         2.60 o                         
   5   2   5        450.73        485.11         7.62 o                         
   6   2   5        621.03        573.30        15.95 o                         
   7   2   5         14.19         16.15         4.54 o                         
   8   2   5          1.50          2.40         4.40 o                         
   9   2   5         18.19         36.22         6.99 o                         
  10   2   5        181.66        192.24        12.54 o                         
  11   2   5        109.11         91.96         9.53 o                         
  12   2   5        128.64        117.76        11.27 o                         
 -12   3   5          4.60          2.52         3.97 o                         
 -11   3   5         42.74         39.60         5.59 o                         
 -10   3   5          6.13          8.95         4.19 o                         
  -9   3   5         37.30         39.50         4.88 o                         
  -8   3   5         68.65         73.78         5.89 o                         
  -7   3   5         34.14         34.13         4.33 o                         
  -6   3   5         78.93         74.02         3.40 o                         
  -5   3   5         28.33         29.88         2.62 o                         
  -4   3   5         78.02         84.21         4.70 o                         
  -3   3   5        408.52        393.36         5.85 o                         
  -2   3   5          9.01          4.62         3.32 o                         
  -1   3   5          3.46          1.66         1.94 o                         
   0   3   5          0.12          1.70         2.60 o                         
   1   3   5        215.50        212.76         6.49 o                         
   2   3   5         10.84         10.68         2.44 o                         
   3   3   5         53.07         53.49         3.73 o                         
   4   3   5        123.50        140.96         9.18 o                         
   5   3   5          3.80         11.80         4.87 o                         
   6   3   5          0.59          0.25         4.19 o                         
   7   3   5         28.47         31.97         6.25 o                         
   8   3   5          0.21         -2.76         4.79 o                         
   9   3   5         21.16         13.30         6.11 o                         
  10   3   5          1.59          7.85         5.96 o                         
  11   3   5          1.06          7.52         6.76 o                         
  -9   4   5          9.57         29.91         6.10 o                         
  -8   4   5         22.49         43.09         6.51 o                         
  -7   4   5         12.09         25.95         5.50 o                         
  -6   4   5         41.87         47.83         6.42 o                         
  -5   4   5          8.55          0.68         4.28 o                         
  -4   4   5        179.94        182.43         9.80 o                         
  -3   4   5          7.41          0.35         3.25 o                         
  -2   4   5        123.08        141.82         6.30 o                         
  -1   4   5          3.67          5.91         3.06 o                         
   0   4   5         10.55          7.82         3.04 o                         
   1   4   5         15.84         14.09         3.30 o                         
   2   4   5        130.77        147.73        10.13 o                         
   3   4   5          9.21         15.79         3.58 o                         
   4   4   5         37.51         48.59         4.52 o                         
   5   4   5          0.01          6.46         3.39 o                         
   6   4   5          1.76          2.75         3.27 o                         
   7   4   5         17.21         15.90         8.41 o                         
   8   4   5          1.99         -2.45         5.95 o                         
  -2   5   5          6.43         19.22         6.53 o                         
  -1   5   5          9.37         17.62         6.38 o                         
   0   5   5          3.63         -6.29         6.29 o                         
   1   5   5          2.07          2.65         4.99 o                         
   2   5   5          0.54          1.04         4.70 o                         
 -14   0   6        204.13        244.37        11.33 o                         
 -13   0   6          0.01          0.92         3.60 o                         
 -12   0   6        207.43        247.24        10.00 o                         
 -11   0   6         74.33         70.57         4.31 o                         
 -10   0   6        158.48        157.07         9.13 o                         
  -9   0   6        276.89        301.59        10.62 o                         
  -8   0   6        927.62        959.72        11.17 o                         
  -7   0   6        239.30        297.96         5.85 o                         
  -6   0   6        539.01        482.14        11.02 o                         
  -5   0   6       2568.84       2794.23        19.21 o                         
  -4   0   6         78.11         73.83         3.03 o                         
  -3   0   6        494.85        551.69         5.29 o                         
  -2   0   6       1779.77       1820.94        15.51 o                         
  -1   0   6       6321.35       6850.66        85.07 o                         
   0   0   6        537.09        662.77         5.64 o                         
   1   0   6         39.02         45.95         2.28 o                         
   2   0   6        213.92        202.45         3.81 o                         
   3   0   6       9466.39      10020.99        23.23 o                         
   4   0   6        157.32        181.93         4.33 o                         
   5   0   6       2640.63       2606.82        17.29 o                         
   6   0   6          7.70         12.88         2.90 o                         
   7   0   6         11.74         24.54         3.77 o                         
   8   0   6          6.45         10.17         3.77 o                         
   9   0   6        426.23        402.16        13.77 o                         
  10   0   6        942.46        890.89        21.43 o                         
  11   0   6        712.21        675.49        19.79 o                         
  12   0   6         21.32         22.59         5.70 o                         
  13   0   6        133.34        113.64        10.50 o                         
  14   0   6         43.45         41.16         7.71 o                         
 -14   1   6          2.21          6.04         4.27 o                         
 -13   1   6         65.01         77.61         6.82 o                         
 -12   1   6          0.79         -3.53         3.56 o                         
 -11   1   6        487.97        485.04        13.53 o                         
 -10   1   6         90.08         95.43         4.20 o                         
  -9   1   6        316.61        329.31         5.73 o                         
  -8   1   6         14.60         16.96         1.72 o                         
  -7   1   6        963.09        950.65         8.05 o                         
  -6   1   6          5.03         12.68         1.19 o                         
  -5   1   6         42.07         34.62         1.47 o                         
  -4   1   6         73.61         92.21         2.02 o                         
  -3   1   6       1983.59       1904.59         7.55 o                         
  -2   1   6       3043.70       2925.26         7.16 o                         
  -1   1   6        555.63        547.68         2.71 o                         
   0   1   6       3706.69       3744.64        10.57 o                         
   1   1   6       1053.30       1141.64        10.77 o                         
   2   1   6        226.78        267.73         3.19 o                         
   3   1   6       1685.16       1737.07        11.92 o                         
   4   1   6        751.82        645.16         6.76 o                         
   5   1   6         28.68         44.68         1.99 o                         
   6   1   6       1296.87       1284.66        15.66 o                         
   7   1   6        371.60        382.30         9.28 o                         
   8   1   6       1255.44       1248.83        16.54 o                         
   9   1   6         37.85         40.41         4.14 o                         
  10   1   6        288.73        278.81        15.18 o                         
  11   1   6         25.22         18.06         5.57 o                         
  12   1   6         11.88          4.50         4.66 o                         
  13   1   6         34.21         42.91         8.00 o                         
 -13   2   6         16.06         11.53         4.55 o                         
 -12   2   6          2.92          0.00         3.57 o                         
 -11   2   6         92.06        105.75         7.26 o                         
 -10   2   6         30.43         26.06         4.23 o                         
  -9   2   6        128.63        129.29         6.92 o                         
  -8   2   6        108.05        100.80         6.07 o                         
  -7   2   6         46.21         41.53         7.13 o                         
  -6   2   6         46.10         46.78         2.94 o                         
  -5   2   6        704.48        676.52        10.20 o                         
  -4   2   6        221.54        218.73         4.01 o                         
  -3   2   6        639.01        635.52         6.28 o                         
  -2   2   6        459.78        453.78         4.45 o                         
  -1   2   6         77.10         78.50         2.86 o                         
   0   2   6       3186.24       3098.70        13.41 o                         
   1   2   6        124.99        105.61         3.09 o                         
   2   2   6        188.86        171.10         3.42 o                         
   3   2   6         91.12        107.56         3.08 o                         
   4   2   6          0.19          3.52         1.08 o                         
   5   2   6        168.82        167.43         4.84 o                         
   6   2   6          3.53          6.68         4.11 o                         
   7   2   6          0.81         -4.39         4.39 o                         
   8   2   6        285.69        294.05        13.62 o                         
   9   2   6          2.23         10.65         5.99 o                         
  10   2   6          3.27          8.16         5.94 o                         
  11   2   6          6.88         -1.95         5.21 o                         
  12   2   6         48.12         32.07         7.83 o                         
 -12   3   6         34.02         40.17         6.22 o                         
 -11   3   6          9.27          8.77         4.22 o                         
 -10   3   6        148.04        162.62         9.10 o                         
  -9   3   6         19.71         15.70         3.84 o                         
  -8   3   6         72.91         71.62         5.68 o                         
  -7   3   6         71.63         64.67         5.26 o                         
  -6   3   6         21.91         23.74         2.84 o                         
  -5   3   6        353.94        346.10         7.07 o                         
  -4   3   6        191.21        193.20         5.14 o                         
  -3   3   6         28.62         23.34         2.04 o                         
  -2   3   6         13.05         11.35         1.65 o                         
  -1   3   6          8.86          6.42         2.12 o                         
   0   3   6         29.62         36.50         3.17 o                         
   1   3   6        287.95        316.19        14.04 o                         
   2   3   6        101.93         88.20         6.13 o                         
   3   3   6        149.74        160.68         5.68 o                         
   4   3   6        327.82        331.99        12.99 o                         
   5   3   6        189.58        171.80        10.32 o                         
   6   3   6         62.05         68.59         7.74 o                         
   7   3   6         99.22        104.76         9.33 o                         
   8   3   6         13.23          9.10         5.37 o                         
   9   3   6         39.45         41.04         7.54 o                         
  10   3   6          4.50         12.96         6.60 o                         
  11   3   6          0.25          2.58         6.07 o                         
  -9   4   6          2.27         14.34         5.25 o                         
  -8   4   6          6.52         15.59         5.04 o                         
  -7   4   6          3.47          8.22         4.65 o                         
  -6   4   6         56.91         54.96         6.35 o                         
  -5   4   6          9.88          2.27         4.19 o                         
  -4   4   6          1.97          1.98         4.31 o                         
  -3   4   6         10.79          9.71         4.60 o                         
  -2   4   6        101.38         98.57         7.96 o                         
  -1   4   6          0.29          3.57         4.30 o                         
   0   4   6          0.99          3.98         2.97 o                         
   1   4   6          1.64         -0.96         2.85 o                         
   2   4   6          2.32          3.46         3.05 o                         
   3   4   6         19.41         23.32         3.74 o                         
   4   4   6         34.06         39.55         4.34 o                         
   5   4   6          2.18          6.95         3.29 o                         
   6   4   6          0.55          6.70         3.60 o                         
   7   4   6          3.89          0.42         5.35 o                         
   8   4   6          0.03         -4.80         6.51 o                         
  -1   5   6          0.12         -5.38         5.62 o                         
   0   5   6          3.40          1.68         5.67 o                         
   1   5   6         17.26          3.36         6.02 o                         
 -14   1   7        133.47        133.43         8.99 o                         
 -13   1   7          6.33          3.07         3.49 o                         
 -12   1   7          0.83         -1.63         3.32 o                         
 -11   1   7          4.11          6.03         2.91 o                         
 -10   1   7        262.72        261.16        11.31 o                         
  -9   1   7        378.29        380.72         7.51 o                         
  -8   1   7         96.42         98.11         3.03 o                         
  -7   1   7        638.20        649.04         6.74 o                         
  -6   1   7        101.28         72.27         2.19 o                         
  -5   1   7        306.49        305.75         3.95 o                         
  -4   1   7        822.25        911.64         5.44 o                         
  -3   1   7       2464.78       2437.31         5.87 o                         
  -2   1   7        647.78        664.44         4.20 o                         
  -1   1   7         66.93         76.01         1.67 o                         
   0   1   7         37.83         46.32         1.18 o                         
   1   1   7        270.58        279.34         3.84 o                         
   2   1   7        159.82        154.83         3.03 o                         
   3   1   7       1230.61       1264.78         7.71 o                         
   4   1   7       1219.91       1339.41        13.48 o                         
   5   1   7       1275.44       1255.25        10.66 o                         
   6   1   7          0.09          4.11         2.18 o                         
   7   1   7          0.59          3.72         2.35 o                         
   8   1   7       1615.52       1607.10        18.88 o                         
   9   1   7         13.27         25.18         4.26 o                         
  10   1   7          0.12          1.19         3.00 o                         
  11   1   7         36.09         27.12         6.04 o                         
  12   1   7         11.37         11.88         5.26 o                         
  13   1   7         52.93         67.74         9.16 o                         
 -13   2   7         30.07         31.29         5.49 o                         
 -12   2   7          1.68          2.54         3.62 o                         
 -11   2   7         91.29         95.13         7.04 o                         
 -10   2   7          0.09         -2.84         3.33 o                         
  -9   2   7         96.19         88.82         6.04 o                         
  -8   2   7       1027.68       1085.68        18.05 o                         
  -7   2   7        469.99        489.64        11.55 o                         
  -6   2   7        160.85        161.45         7.51 o                         
  -5   2   7         16.49         19.02         2.17 o                         
  -4   2   7        247.74        234.54         5.29 o                         
  -3   2   7          9.35         16.48         2.99 o                         
  -2   2   7       2167.51       2140.47         9.44 o                         
  -1   2   7         97.31         82.06         2.29 o                         
   0   2   7        828.09        825.08         5.94 o                         
   1   2   7         12.36         11.97         2.22 o                         
   2   2   7        965.12        903.02         9.47 o                         
   3   2   7        211.10        217.26         4.00 o                         
   4   2   7        699.96        716.47         6.92 o                         
   5   2   7         32.33         26.34         2.05 o                         
   6   2   7        104.18         95.90         8.84 o                         
   7   2   7         37.73         30.11         6.04 o                         
   8   2   7        655.63        614.71        19.60 o                         
   9   2   7        339.68        337.73        15.81 o                         
  10   2   7         56.90         51.76         7.92 o                         
  11   2   7         21.13         19.75         6.59 o                         
  12   2   7         26.26         11.41         6.00 o                         
 -11   3   7          0.15         -0.07         3.82 o                         
 -10   3   7         35.46         37.28         5.39 o                         
  -9   3   7          5.94          3.57         3.23 o                         
  -8   3   7         14.42          7.07         3.21 o                         
  -7   3   7         52.35         53.25         3.59 o                         
  -6   3   7        172.50        170.07         5.48 o                         
  -5   3   7        118.75        128.44         7.95 o                         
  -4   3   7        164.56        154.70         4.87 o                         
  -3   3   7         79.79         68.70         2.89 o                         
  -2   3   7         44.76         36.90         2.35 o                         
  -1   3   7         20.72         25.99         2.91 o                         
   0   3   7        867.61        874.79        29.63 o                         
   1   3   7        207.78        191.02         5.83 o                         
   2   3   7         70.33         65.53        11.26 o                         
   3   3   7          3.61         14.75         4.86 o                         
   4   3   7         15.46         23.45         5.36 o                         
   5   3   7         42.88         39.79         6.50 o                         
   6   3   7         87.27         74.57         7.94 o                         
   7   3   7          2.53          0.09         4.66 o                         
   8   3   7         33.09         25.83         6.04 o                         
   9   3   7         14.50          9.64         5.82 o                         
  10   3   7         27.94         33.80         7.92 o                         
  11   3   7         14.79         24.69         7.76 o                         
  -9   4   7          0.98         12.72         5.16 o                         
  -8   4   7          6.15         10.76         4.74 o                         
  -7   4   7         17.82         27.46         5.57 o                         
  -6   4   7          1.99         -0.94         4.19 o                         
  -5   4   7        119.99        135.15         8.74 o                         
  -4   4   7         33.36         27.78         5.35 o                         
  -3   4   7          0.79          4.68         4.22 o                         
  -2   4   7         35.61         46.06         6.26 o                         
  -1   4   7        137.66        159.43         9.77 o                         
   0   4   7          0.49         -1.23         4.88 o                         
   1   4   7         57.01         63.13         6.68 o                         
   2   4   7          5.54          1.87         3.22 o                         
   3   4   7         28.84         35.43         4.45 o                         
   4   4   7         65.34         72.55         5.24 o                         
   5   4   7         19.54         28.59         4.24 o                         
   6   4   7         34.17         47.33         4.88 o                         
   7   4   7         52.11         43.01         8.17 o                         
   8   4   7         19.75          7.78         5.73 o                         
 -14   0   8        112.13        137.59         8.74 o                         
 -13   0   8         16.32         10.90         3.66 o                         
 -12   0   8         67.78         51.39         5.05 o                         
 -11   0   8        550.66        525.77        13.34 o                         
 -10   0   8        284.17        255.96         8.99 o                         
  -9   0   8       2171.22       2168.46        23.58 o                         
  -8   0   8        583.50        617.37        11.89 o                         
  -7   0   8        175.04        188.92         6.28 o                         
  -6   0   8         38.59         58.50         3.39 o                         
  -5   0   8       2900.92       2843.13        20.95 o                         
  -4   0   8        473.37        526.19         6.98 o                         
  -3   0   8         11.41         37.44         2.30 o                         
  -2   0   8         54.43         63.28         1.63 o                         
  -1   0   8         30.82         29.18         1.18 o                         
   0   0   8         30.18         24.68         1.07 o                         
   1   0   8       2062.16       2222.84        12.08 o                         
   2   0   8       8658.64       9483.39        59.60 o                         
   3   0   8          1.39          2.40         2.05 o                         
   4   0   8       2989.06       3220.59        33.22 o                         
   5   0   8        504.39        496.00         8.17 o                         
   6   0   8        739.52        637.17        14.81 o                         
   7   0   8          5.75          3.72         3.02 o                         
   8   0   8        771.11        689.20        17.17 o                         
   9   0   8        436.91        441.74        14.91 o                         
  10   0   8         16.64         19.32         5.44 o                         
  11   0   8          3.19          9.07         4.92 o                         
  12   0   8          9.39         10.74         5.10 o                         
  13   0   8        319.99        348.26        16.72 o                         
 -14   1   8         10.95          8.17         4.23 o                         
 -13   1   8          6.60          5.44         3.49 o                         
 -12   1   8          0.14         -3.42         3.69 o                         
 -11   1   8          1.35         -1.99         3.04 o                         
 -10   1   8         14.35         15.11         3.27 o                         
  -9   1   8        120.01        120.03         4.27 o                         
  -8   1   8        660.60        679.61        10.21 o                         
  -7   1   8        106.80        102.83         2.87 o                         
  -6   1   8        108.56        100.27         2.58 o                         
  -5   1   8        182.72        166.36         2.97 o                         
  -4   1   8       1866.06       1776.29         6.66 o                         
  -3   1   8       3784.59       3890.66        10.60 o                         
  -2   1   8       1030.04       1097.50         5.96 o                         
  -1   1   8         55.14         52.24         1.12 o                         
   0   1   8         45.91         75.50         1.52 o                         
   1   1   8        505.73        465.92         4.29 o                         
   2   1   8       2242.16       2362.37        11.95 o                         
   3   1   8        261.36        227.89         4.10 o                         
   4   1   8         75.71         68.73         2.23 o                         
   5   1   8          4.33          9.19         1.58 o                         
   6   1   8        362.73        359.91         9.08 o                         
   7   1   8        223.14        226.87         8.37 o                         
   8   1   8          0.21         17.24         3.85 o                         
   9   1   8       1401.48       1352.56        41.07 o                         
  10   1   8         26.03         18.13         3.56 o                         
  11   1   8         34.19         33.94         4.97 o                         
  12   1   8          1.91          0.24         4.86 o                         
  13   1   8         43.51         60.23         8.99 o                         
 -13   2   8         18.40         16.42         4.76 o                         
 -12   2   8         62.94         66.08         6.45 o                         
 -11   2   8          7.27          1.99         3.35 o                         
 -10   2   8         25.75         17.93         3.86 o                         
  -9   2   8         70.60         64.38         5.42 o                         
  -8   2   8        344.34        369.71        10.94 o                         
  -7   2   8         22.54         19.92         3.48 o                         
  -6   2   8        316.11        311.71         8.99 o                         
  -5   2   8        179.23        178.88         4.68 o                         
  -4   2   8         37.30         38.25         2.02 o                         
  -3   2   8        192.01        188.36         3.06 o                         
  -2   2   8         19.68         20.31         1.43 o                         
  -1   2   8        371.76        367.26         4.16 o                         
   0   2   8        891.30        887.86         6.01 o                         
   1   2   8       1731.13       1625.42        10.48 o                         
   2   2   8        380.49        359.51         5.27 o                         
   3   2   8        542.67        547.76         5.59 o                         
   4   2   8        156.88        145.99         3.13 o                         
   5   2   8        338.04        321.91         5.03 o                         
   6   2   8         44.46         46.79         6.63 o                         
   7   2   8          1.36          8.79         5.45 o                         
   8   2   8        249.30        226.26        13.14 o                         
   9   2   8         18.11         23.70         6.39 o                         
  10   2   8         30.59         40.39         7.26 o                         
  11   2   8        175.50        170.86        12.47 o                         
 -11   3   8         30.99         40.54         5.86 o                         
 -10   3   8         57.56         53.13         5.93 o                         
  -9   3   8          6.12          2.08         3.27 o                         
  -8   3   8          0.00          2.18         2.33 o                         
  -7   3   8         10.18         17.28         3.41 o                         
  -6   3   8        129.91        134.90         5.39 o                         
  -5   3   8        416.37        403.36         7.85 o                         
  -4   3   8         10.59          4.07         1.93 o                         
  -3   3   8          2.98          0.52         2.12 o                         
  -2   3   8        524.40        508.96        10.08 o                         
  -1   3   8        729.36        727.40        10.33 o                         
   0   3   8        127.42        165.49         5.35 o                         
   1   3   8         16.03         20.00         4.00 o                         
   2   3   8        265.20        248.90         6.70 o                         
   3   3   8        146.64        155.49         9.65 o                         
   4   3   8        202.32        212.09        11.08 o                         
   5   3   8          1.73          1.10         4.53 o                         
   6   3   8         58.69         53.29         7.27 o                         
   7   3   8         35.26         22.44         5.74 o                         
   8   3   8         31.36         29.29         6.61 o                         
   9   3   8         31.18         31.56         7.26 o                         
  10   3   8         94.02        110.90        11.30 o                         
  -8   4   8         12.16         13.74         5.10 o                         
  -7   4   8          0.06          3.35         3.97 o                         
  -6   4   8          3.46          1.15         4.06 o                         
  -5   4   8          7.61          5.80         4.09 o                         
  -4   4   8          0.65         -3.17         4.55 o                         
  -3   4   8          5.75          4.39         4.16 o                         
  -2   4   8         65.59         75.16         7.36 o                         
  -1   4   8          0.61          8.37         5.20 o                         
   0   4   8         10.41          6.39         4.92 o                         
   1   4   8          4.67         -1.95         5.44 o                         
   2   4   8          3.03         -1.37         3.92 o                         
   3   4   8         61.14         62.42         4.91 o                         
   4   4   8          3.98         21.84         4.22 o                         
   5   4   8          0.65         10.77         3.67 o                         
   6   4   8          3.98          8.43         4.23 o                         
 -14   1   9          6.09          0.16         4.51 o                         
 -13   1   9          0.81         -3.19         3.85 o                         
 -12   1   9        184.27        188.10         9.51 o                         
 -11   1   9        121.50        129.71         7.45 o                         
 -10   1   9         18.06         16.73         3.44 o                         
  -9   1   9        647.68        655.27         9.38 o                         
  -8   1   9         76.36         74.53         3.49 o                         
  -7   1   9        480.90        476.03         9.52 o                         
  -6   1   9        141.42        134.51         3.60 o                         
  -5   1   9        382.01        376.59         6.30 o                         
  -4   1   9       1599.96       1596.44         6.13 o                         
  -3   1   9          1.02          7.34         0.92 o                         
  -2   1   9        836.00        932.57         5.60 o                         
  -1   1   9        171.90        176.72         2.10 o                         
   0   1   9       2253.27       2309.26        10.75 o                         
   1   1   9         90.75         95.62         2.14 o                         
   2   1   9       1633.27       1765.29         9.20 o                         
   3   1   9          4.91         10.59         1.10 o                         
   4   1   9        248.80        282.19         5.11 o                         
   5   1   9        116.77        108.45         4.67 o                         
   6   1   9        170.70        157.89         5.79 o                         
   7   1   9        184.13        192.25         6.92 o                         
   8   1   9          0.08          6.64         3.23 o                         
   9   1   9         62.99         64.38         6.44 o                         
  10   1   9        119.13        102.57         6.25 o                         
  11   1   9        123.84        110.84         8.97 o                         
  12   1   9          1.05          1.76         4.85 o                         
  13   1   9        144.77        150.57        12.28 o                         
 -13   2   9         19.64         20.66         5.13 o                         
 -12   2   9         19.22         23.56         4.79 o                         
 -11   2   9         51.03         47.42         5.66 o                         
 -10   2   9         43.90         45.57         5.09 o                         
  -9   2   9         35.05         34.06         4.44 o                         
  -8   2   9        192.62        198.34         8.26 o                         
  -7   2   9        303.13        266.92         9.17 o                         
  -6   2   9          9.52          5.61         2.59 o                         
  -5   2   9        836.82        763.15         9.37 o                         
  -4   2   9        203.84        203.30         3.96 o                         
  -3   2   9        259.42        242.59         4.17 o                         
  -2   2   9         43.12         51.27         1.94 o                         
  -1   2   9          4.95          6.09         0.93 o                         
   0   2   9        929.80        912.59         6.58 o                         
   1   2   9        780.54        733.43         7.45 o                         
   2   2   9        124.08        129.53         3.79 o                         
   3   2   9        589.47        592.42         6.05 o                         
   4   2   9         66.13         55.72         2.18 o                         
   5   2   9         93.74         77.55         3.93 o                         
   6   2   9        193.35        207.93         8.15 o                         
   7   2   9       1027.15       1027.83        13.98 o                         
   8   2   9         25.93         37.92         7.03 o                         
   9   2   9         68.83         66.75         8.15 o                         
  10   2   9         37.04         51.65         8.05 o                         
  11   2   9          1.90          0.64         5.49 o                         
  12   2   9         18.58          6.07         5.87 o                         
 -11   3   9         10.01          9.20         4.51 o                         
 -10   3   9         66.03         67.96         6.72 o                         
  -9   3   9         20.03         20.69         5.20 o                         
  -8   3   9         52.95         55.82         3.87 o                         
  -7   3   9        182.95        180.18        14.54 o                         
  -6   3   9         59.22         56.97         3.73 o                         
  -5   3   9          2.20          3.91         2.09 o                         
  -4   3   9        149.40        132.29         4.75 o                         
  -3   3   9        156.74        141.94         4.88 o                         
  -2   3   9         31.07         38.09         3.15 o                         
  -1   3   9        221.01        224.62        14.04 o                         
   0   3   9          7.51         11.27         4.05 o                         
   1   3   9          1.31          2.61         4.93 o                         
   2   3   9        121.41        132.76         5.05 o                         
   3   3   9        598.43        607.20        17.68 o                         
   4   3   9          0.50          7.87         4.92 o                         
   5   3   9          6.46          4.24         4.57 o                         
   6   3   9         48.08         42.40         6.86 o                         
   7   3   9         19.58         23.01         6.12 o                         
   8   3   9         84.84         63.09         8.36 o                         
   9   3   9         28.45         23.43         7.10 o                         
  10   3   9         45.52         54.65         9.20 o                         
  -8   4   9          5.63         14.06         5.04 o                         
  -7   4   9         23.43         19.40         4.77 o                         
  -6   4   9          3.42         -1.17         4.15 o                         
  -5   4   9          0.89         -4.50         4.50 o                         
  -4   4   9         10.02          7.58         4.25 o                         
  -3   4   9         26.91         33.50         6.09 o                         
  -2   4   9        146.10        170.95        10.36 o                         
  -1   4   9          9.19         10.93         5.41 o                         
   0   4   9         34.78         32.19         6.40 o                         
   1   4   9          0.15         -6.33         6.33 o                         
   2   4   9         16.28         12.78         5.46 o                         
   3   4   9         94.37         98.98         9.55 o                         
   4   4   9        147.42        168.06         7.13 o                         
   5   4   9         15.41         26.65         4.37 o                         
   6   4   9          5.33          6.25         5.00 o                         
   7   4   9         27.06         12.93         6.38 o                         
 -14   0  10         10.90          4.20         3.82 o                         
 -13   0  10         99.12        121.37         7.92 o                         
 -12   0  10        236.42        257.72        10.45 o                         
 -11   0  10        187.28        195.81         8.56 o                         
 -10   0  10        276.28        263.27         9.37 o                         
  -9   0  10        632.75        644.33        13.59 o                         
  -8   0  10        125.87        142.81         6.28 o                         
  -7   0  10         18.72         17.79         2.55 o                         
  -6   0  10       2310.36       2242.80        20.97 o                         
  -5   0  10        145.16        168.72         3.93 o                         
  -4   0  10       2228.11       2269.82        13.18 o                         
  -3   0  10       1101.62       1182.87         9.52 o                         
  -2   0  10      10252.45      10654.09        28.09 o                         
  -1   0  10       2018.22       2150.09        12.57 o                         
   0   0  10       3360.69       3766.69        14.89 o                         
   1   0  10         77.92         81.47         2.25 o                         
   2   0  10        244.26        291.94         4.42 o                         
   3   0  10       2227.78       2714.26        17.66 o                         
   4   0  10        419.55        413.10        10.88 o                         
   5   0  10       1878.93       1842.64        24.82 o                         
   6   0  10         80.73         69.69         5.62 o                         
   7   0  10       2487.87       2408.83        31.51 o                         
   8   0  10        143.61        132.29         8.46 o                         
   9   0  10       1996.69       1912.04        31.06 o                         
  10   0  10          0.01          9.51         5.23 o                         
  11   0  10         56.10         58.10         7.83 o                         
  12   0  10         19.60         34.30         6.72 o                         
  13   0  10         58.88         50.58         8.28 o                         
 -14   1  10          9.19          7.90         4.41 o                         
 -13   1  10         25.15         20.77         4.83 o                         
 -12   1  10          9.45         12.52         4.34 o                         
 -11   1  10         57.15         61.68         5.64 o                         
 -10   1  10         27.26         28.39         3.96 o                         
  -9   1  10         27.31         33.66         2.76 o                         
  -8   1  10        273.92        282.20         6.06 o                         
  -7   1  10        828.41        785.63         9.30 o                         
  -6   1  10         46.72         48.18         2.36 o                         
  -5   1  10        768.03        739.79         8.48 o                         
  -4   1  10        277.66        255.32         2.53 o                         
  -3   1  10          6.54         12.29         0.81 o                         
  -2   1  10        334.39        350.25         3.34 o                         
  -1   1  10        453.16        422.50         4.00 o                         
   0   1  10       1417.49       1469.60         7.03 o                         
   1   1  10         15.70         15.20         0.98 o                         
   2   1  10         94.32         83.45         2.25 o                         
   3   1  10         14.24          4.99         1.22 o                         
   4   1  10        975.62       1017.73        11.81 o                         
   5   1  10        352.18        399.03         8.51 o                         
   6   1  10        445.52        424.02         9.44 o                         
   7   1  10         39.70         34.38         3.69 o                         
   8   1  10        296.32        290.09        16.67 o                         
   9   1  10         52.08         42.20         4.68 o                         
  10   1  10         61.38         56.16         5.44 o                         
  11   1  10         18.73         19.89         4.11 o                         
  12   1  10        118.95         96.19        10.14 o                         
 -13   2  10         37.82         34.38         6.14 o                         
 -12   2  10          9.48          4.64         3.76 o                         
 -11   2  10          0.05          0.32         3.23 o                         
 -10   2  10         81.53         87.01         6.47 o                         
  -9   2  10        148.66        150.54         7.73 o                         
  -8   2  10         18.36         21.77         3.78 o                         
  -7   2  10        426.53        417.44        11.36 o                         
  -6   2  10        113.75        119.22         4.22 o                         
  -5   2  10        191.46        182.01         4.91 o                         
  -4   2  10         65.67         54.90         2.30 o                         
  -3   2  10        745.46        694.95         7.22 o                         
  -2   2  10        113.87        104.19         2.91 o                         
  -1   2  10          3.02          1.01         1.49 o                         
   0   2  10          4.03          7.11         1.29 o                         
   1   2  10        235.65        223.94         4.44 o                         
   2   2  10        329.58        331.97         6.84 o                         
   3   2  10        337.42        322.66         6.93 o                         
   4   2  10         96.21         91.09         4.15 o                         
   5   2  10         77.60         73.49         6.01 o                         
   6   2  10         67.28         67.62         5.25 o                         
   7   2  10          3.80          9.40         2.89 o                         
   8   2  10        361.61        363.67        11.23 o                         
   9   2  10          5.51         14.19         6.65 o                         
  10   2  10         93.00         92.11        10.17 o                         
  11   2  10          5.39         -2.07         5.99 o                         
  12   2  10          7.76         -5.84         7.00 o                         
 -11   3  10         13.37         18.89         4.96 o                         
 -10   3  10         77.20         97.43         5.19 o                         
  -9   3  10          8.09          9.72         6.74 o                         
  -8   3  10         61.36         73.30         4.23 o                         
  -7   3  10         94.59         97.42         5.65 o                         
  -6   3  10         36.00         38.71         3.13 o                         
  -5   3  10          1.90          1.46         2.12 o                         
  -4   3  10        115.95        114.43         4.54 o                         
  -3   3  10         24.80         21.44         2.12 o                         
  -2   3  10        751.95        740.08        10.43 o                         
  -1   3  10          1.76         10.99         7.21 o                         
   0   3  10         16.04         10.74         4.36 o                         
   1   3  10        140.74        129.90         8.45 o                         
   2   3  10          0.23         16.57         3.27 o                         
   3   3  10        426.24        486.43        15.96 o                         
   4   3  10         55.76         57.41         7.12 o                         
   5   3  10         27.67         20.93         5.58 o                         
   6   3  10         90.60         82.22         8.52 o                         
   7   3  10        191.23        186.88        12.10 o                         
   8   3  10          2.26         -1.74         5.82 o                         
   9   3  10         32.84         36.91         7.94 o                         
  10   3  10         31.74         33.71         8.36 o                         
  -8   4  10          0.18         -4.44         4.44 o                         
  -7   4  10          1.85         -4.01         4.41 o                         
  -6   4  10          8.38          2.52         4.13 o                         
  -5   4  10         13.65          9.20         4.48 o                         
  -4   4  10          7.60          0.56         4.23 o                         
  -3   4  10         56.74         57.45         6.81 o                         
  -2   4  10         34.57         44.51         6.74 o                         
  -1   4  10          2.90         -0.73         4.91 o                         
   0   4  10          2.25         -5.77         5.77 o                         
   1   4  10         29.08         17.16         6.27 o                         
   2   4  10         11.96         12.43         5.59 o                         
   3   4  10         10.13         21.05         6.47 o                         
   4   4  10         10.54         26.06         7.17 o                         
   5   4  10          8.05          1.43         5.75 o                         
   6   4  10         16.70         11.40        10.14 o                         
   7   4  10          7.31         -0.77         6.33 o                         
 -14   1  11         29.09         35.47         5.81 o                         
 -13   1  11          5.78         10.90         4.23 o                         
 -12   1  11        143.26        150.94         8.69 o                         
 -11   1  11        123.91        129.26         7.73 o                         
 -10   1  11         64.07         61.54         5.32 o                         
  -9   1  11         12.38         11.94         3.11 o                         
  -8   1  11       1517.74       1529.19        13.76 o                         
  -7   1  11         74.78         67.03         3.13 o                         
  -6   1  11        146.22        128.06         5.38 o                         
  -5   1  11         75.39         67.72         1.66 o                         
  -4   1  11        279.69        286.14         3.43 o                         
  -3   1  11        273.07        254.69         3.14 o                         
  -2   1  11         59.09         67.39         1.65 o                         
  -1   1  11       1719.98       1782.64         7.83 o                         
   0   1  11        157.28        164.75         2.34 o                         
   1   1  11        101.17         99.74         2.10 o                         
   2   1  11        433.51        427.04         4.97 o                         
   3   1  11        205.02        173.67         4.01 o                         
   4   1  11         12.66         12.98         1.96 o                         
   5   1  11       1056.47       1075.24        14.08 o                         
   6   1  11        157.22        140.61         5.74 o                         
   7   1  11         76.12         88.04         5.11 o                         
   8   1  11         49.55         52.77         4.64 o                         
   9   1  11        458.69        427.88        11.52 o                         
  10   1  11        373.45        350.80        10.98 o                         
  11   1  11         28.22         24.48         4.21 o                         
  12   1  11         22.90         18.43         5.77 o                         
 -13   2  11         48.28         56.47         7.08 o                         
 -12   2  11          4.09          5.98         4.12 o                         
 -11   2  11         11.99         13.41         4.01 o                         
 -10   2  11         19.22         17.03         4.00 o                         
  -9   2  11         63.40         63.00         5.64 o                         
  -8   2  11        109.42         90.96         6.29 o                         
  -7   2  11          6.23          7.77         2.50 o                         
  -6   2  11       1050.37        990.66        11.38 o                         
  -5   2  11         86.08         88.18        10.48 o                         
  -4   2  11         25.56         20.15         1.70 o                         
  -3   2  11         19.61         23.39         1.82 o                         
  -2   2  11        995.90        933.81         8.48 o                         
  -1   2  11         14.55         12.57         1.97 o                         
   0   2  11        323.55        321.70         6.42 o                         
   1   2  11        235.45        228.35         4.28 o                         
   2   2  11        241.24        240.91         6.06 o                         
   3   2  11         44.84         46.06         3.24 o                         
   4   2  11        585.82        581.19        16.16 o                         
   5   2  11         24.74         31.31         3.01 o                         
   6   2  11        137.49        133.35         5.90 o                         
   7   2  11         20.52         23.62         3.35 o                         
   8   2  11        150.53        142.00         6.22 o                         
   9   2  11        333.87        358.31        16.57 o                         
  10   2  11         45.89         46.12         8.18 o                         
  11   2  11         43.49         30.38         7.17 o                         
 -11   3  11         48.17         55.28         4.48 o                         
 -10   3  11          1.39          7.56         5.97 o                         
  -9   3  11         18.78         21.19         6.93 o                         
  -8   3  11         28.92         34.27         4.97 o                         
  -7   3  11         15.54         20.00         4.47 o                         
  -6   3  11          3.43          1.04         1.87 o                         
  -5   3  11          7.68          7.97         2.18 o                         
  -4   3  11         11.47          9.34         2.27 o                         
  -3   3  11         16.16         14.35         1.98 o                         
  -2   3  11        178.73        186.29         4.53 o                         
  -1   3  11        339.59        339.69        17.92 o                         
   0   3  11          8.21         -0.22         2.68 o                         
   1   3  11         17.85          5.56         4.97 o                         
   2   3  11        808.13        802.02        19.90 o                         
   3   3  11          7.84         36.97         6.26 o                         
   4   3  11         35.85         39.58         6.48 o                         
   5   3  11          0.08         -1.17         4.82 o                         
   6   3  11         59.68         59.34         8.05 o                         
   7   3  11         34.59         38.99         7.52 o                         
   8   3  11         54.02         49.32         8.24 o                         
   9   3  11         55.93         57.89         9.23 o                         
  -7   4  11          7.02         -0.72         4.54 o                         
  -6   4  11          9.95          3.42         3.87 o                         
  -5   4  11         27.27         26.37         5.44 o                         
  -4   4  11         15.91         18.42         5.30 o                         
  -3   4  11         83.61        100.16         8.38 o                         
  -2   4  11        125.66        134.01         9.60 o                         
  -1   4  11          5.73         -1.75         5.46 o                         
   0   4  11         19.04         11.30         5.58 o                         
   1   4  11        288.23        297.83        14.73 o                         
   2   4  11          3.85          6.38         5.69 o                         
   3   4  11          1.74         13.81         6.16 o                         
   4   4  11         10.30         22.78         6.94 o                         
   5   4  11          3.08          5.13         5.96 o                         
   6   4  11         17.65          9.83         6.23 o                         
 -14   0  12          1.40          0.74         3.70 o                         
 -13   0  12         93.13         85.80         7.00 o                         
 -12   0  12         55.28         60.65         5.86 o                         
 -11   0  12        103.94        103.90         6.74 o                         
 -10   0  12        208.71        196.76         8.53 o                         
  -9   0  12        346.87        351.41        10.66 o                         
  -8   0  12       3288.33       3370.02        29.78 o                         
  -7   0  12        526.47        473.40        10.75 o                         
  -6   0  12         36.34         40.21         2.36 o                         
  -5   0  12        241.49        215.14         4.63 o                         
  -4   0  12        117.73        131.46         3.69 o                         
  -3   0  12       8376.69       8817.74        32.48 o                         
  -2   0  12       1373.01       1391.51        11.27 o                         
  -1   0  12       1017.46       1031.38        10.05 o                         
   0   0  12         10.25         13.48         1.14 o                         
   1   0  12        530.30        556.92         6.13 o                         
   2   0  12        120.50         98.87         6.85 o                         
   3   0  12       1665.22       1844.28        18.29 o                         
   4   0  12        266.26        198.78         7.99 o                         
   5   0  12          4.68          7.70         2.78 o                         
   6   0  12         10.38         11.13         3.39 o                         
   7   0  12         14.96          9.34         3.76 o                         
   8   0  12        310.23        299.73        12.47 o                         
   9   0  12        476.90        467.01        16.41 o                         
  10   0  12        988.70        914.19        23.92 o                         
  11   0  12          0.20          5.42         4.95 o                         
  12   0  12          2.52          0.17         5.18 o                         
 -13   1  12         41.02         47.33         6.12 o                         
 -12   1  12          0.53          2.58         3.65 o                         
 -11   1  12         66.58         60.76         5.87 o                         
 -10   1  12         22.37         21.71         3.89 o                         
  -9   1  12          6.01          4.26         2.78 o                         
  -8   1  12        885.51        859.12        10.66 o                         
  -7   1  12        307.33        286.74         7.97 o                         
  -6   1  12        131.06        126.93         3.87 o                         
  -5   1  12         30.65         23.60         1.06 o                         
  -4   1  12        662.27        623.42         6.36 o                         
  -3   1  12          0.15          3.50         1.02 o                         
  -2   1  12          1.25          0.99         0.90 o                         
  -1   1  12        691.80        737.03         6.67 o                         
   0   1  12         35.19         45.25         1.46 o                         
   1   1  12         20.13         24.22         1.39 o                         
   2   1  12        563.72        517.61         6.56 o                         
   3   1  12       2325.00       2370.74        14.34 o                         
   4   1  12        343.22        354.02         6.14 o                         
   5   1  12        446.89        468.23         7.40 o                         
   6   1  12          9.48         10.19         2.59 o                         
   7   1  12        132.98        135.33         6.22 o                         
   8   1  12          1.52          5.02         3.57 o                         
   9   1  12         89.91         78.51         8.26 o                         
  10   1  12         77.40         79.48         5.97 o                         
  11   1  12         25.87         16.65         3.98 o                         
  12   1  12         13.02         10.60         5.66 o                         
 -12   2  12         99.11        126.28         8.64 o                         
 -11   2  12         90.69         92.38         7.34 o                         
 -10   2  12         37.81         38.43         5.03 o                         
  -9   2  12         11.45         10.68         3.41 o                         
  -8   2  12          5.44          4.62         3.06 o                         
  -7   2  12          3.36          5.30         4.37 o                         
  -6   2  12        408.08        402.71         7.48 o                         
  -5   2  12          7.01          6.57         1.47 o                         
  -4   2  12         61.85         50.47         2.43 o                         
  -3   2  12          0.38          1.28         1.59 o                         
  -2   2  12        188.09        165.00         3.87 o                         
  -1   2  12         21.22         17.83         2.87 o                         
   0   2  12        529.72        499.39         9.61 o                         
   1   2  12         54.31         54.27         2.50 o                         
   2   2  12        337.90        346.01        13.29 o                         
   3   2  12         29.59         39.69         6.65 o                         
   4   2  12         65.11         58.12         9.99 o                         
   5   2  12        214.59        197.02         6.36 o                         
   6   2  12         52.28         48.60         3.86 o                         
   7   2  12        146.81        136.63         8.14 o                         
   8   2  12          1.80          9.92         3.47 o                         
   9   2  12         51.22         58.44         8.84 o                         
  10   2  12          7.04          9.62         6.00 o                         
  11   2  12         86.45         77.29         9.46 o                         
 -11   3  12         36.14         41.71         4.13 o                         
 -10   3  12          3.58          6.32         5.05 o                         
  -9   3  12          9.26          8.98         6.86 o                         
  -8   3  12         55.35         50.27         4.14 o                         
  -7   3  12         66.75         66.58         4.02 o                         
  -6   3  12          8.12          4.41         2.49 o                         
  -5   3  12         55.63         63.06         3.75 o                         
  -4   3  12         26.75         22.45         3.69 o                         
  -3   3  12        131.12        118.37         3.80 o                         
  -2   3  12         57.00         52.01         3.67 o                         
  -1   3  12         15.96         10.11         2.61 o                         
   0   3  12         21.65         12.03         3.04 o                         
   1   3  12        493.70        471.39        15.65 o                         
   2   3  12        227.27        233.44        11.56 o                         
   3   3  12         40.12         54.77         6.85 o                         
   4   3  12         22.01         19.01         5.74 o                         
   5   3  12          0.68         -1.61         4.82 o                         
   6   3  12        415.99        438.62        17.80 o                         
   7   3  12         58.80         55.07         7.95 o                         
   8   3  12         17.45         10.25         6.41 o                         
   9   3  12         43.72         61.07         9.28 o                         
  -6   4  12          0.51         -0.95         4.43 o                         
  -5   4  12          0.08          1.06         4.07 o                         
  -4   4  12         21.54         27.43         5.62 o                         
  -3   4  12          0.32          1.67         4.35 o                         
  -2   4  12         26.37         19.23         5.99 o                         
  -1   4  12          0.49         -3.30         5.50 o                         
   0   4  12          5.39         -2.36         5.95 o                         
   1   4  12         36.19         29.05         7.32 o                         
   2   4  12          5.74          4.05         5.29 o                         
   3   4  12        103.22         92.03         9.80 o                         
   4   4  12         17.35         30.78         7.50 o                         
   5   4  12          2.46         -1.81         6.13 o                         
   6   4  12          0.86         -3.22         6.40 o                         
 -13   1  13          8.21          9.96         4.66 o                         
 -12   1  13          4.75          6.79         3.65 o                         
 -11   1  13        106.72        116.22         7.59 o                         
 -10   1  13         13.61         12.16         3.42 o                         
  -9   1  13          8.08          6.45         3.09 o                         
  -8   1  13          3.49          1.80         2.77 o                         
  -7   1  13        600.23        580.72         9.79 o                         
  -6   1  13        605.89        582.61         8.28 o                         
  -5   1  13         94.50         94.45         2.03 o                         
  -4   1  13        855.62        817.56         5.57 o                         
  -3   1  13       2317.13       2265.76        10.20 o                         
  -2   1  13         66.94         85.43         2.68 o                         
  -1   1  13         86.95         78.99         2.60 o                         
   0   1  13       1288.20       1297.61         7.44 o                         
   1   1  13        148.32        138.88         3.01 o                         
   2   1  13         76.76         76.00         2.86 o                         
   3   1  13        240.15        268.65         5.20 o                         
   4   1  13        283.35        306.39         5.90 o                         
   5   1  13         25.50         25.54         2.38 o                         
   6   1  13         51.90         54.95         4.08 o                         
   7   1  13        109.94        109.30         5.74 o                         
   8   1  13       1014.21        970.44        26.68 o                         
   9   1  13         14.63          8.99         7.00 o                         
  10   1  13          7.71          6.23         3.34 o                         
  11   1  13         42.46         32.84         4.66 o                         
  12   1  13          1.05          6.94         5.35 o                         
 -12   2  13          7.69         12.16         5.08 o                         
 -11   2  13         47.02         51.68         5.95 o                         
 -10   2  13         85.38         84.68         6.74 o                         
  -9   2  13         69.55         62.23         5.67 o                         
  -8   2  13         80.52         73.47         3.82 o                         
  -7   2  13         99.50         94.22         4.07 o                         
  -6   2  13         66.51         54.33         3.26 o                         
  -5   2  13        100.01         83.03         4.05 o                         
  -4   2  13        144.34        123.36         3.51 o                         
  -3   2  13        733.90        690.27         7.78 o                         
  -2   2  13         37.53         36.55         2.26 o                         
  -1   2  13         65.99         59.91         3.38 o                         
   0   2  13         16.08         14.63         2.30 o                         
   1   2  13        246.81        234.96        13.41 o                         
   2   2  13        181.40        183.23         5.82 o                         
   3   2  13       1306.05       1321.22        14.97 o                         
   4   2  13          0.13         -0.93         2.73 o                         
   5   2  13          0.18         -0.23         2.31 o                         
   6   2  13         80.49         73.16         4.60 o                         
   7   2  13         45.91         48.95         4.72 o                         
   8   2  13        183.93        187.29         7.37 o                         
   9   2  13         77.96         82.58         5.58 o                         
  10   2  13          9.83         12.74         6.12 o                         
  11   2  13          5.22          4.15         5.40 o                         
 -10   3  13          0.73          3.34         3.71 o                         
  -9   3  13          4.68          6.17         2.91 o                         
  -8   3  13          3.30          5.84         5.59 o                         
  -7   3  13          0.73          0.08         2.23 o                         
  -6   3  13          2.02         -0.32         2.18 o                         
  -5   3  13         64.98         66.45         4.04 o                         
  -4   3  13          1.26         -0.16         1.62 o                         
  -3   3  13         14.67         13.50         2.03 o                         
  -2   3  13        344.15        337.70         7.63 o                         
  -1   3  13         46.04         44.53         3.52 o                         
   0   3  13          0.27          0.69         2.61 o                         
   1   3  13         16.91         33.17         6.01 o                         
   2   3  13          0.27          6.91         4.90 o                         
   3   3  13          0.07          3.57         4.72 o                         
   4   3  13          0.03         -2.58         4.68 o                         
   5   3  13        216.41        193.52        12.02 o                         
   6   3  13          2.70          5.92         5.45 o                         
   7   3  13          0.67         -5.46         5.46 o                         
   8   3  13         29.03         27.34         7.40 o                         
   9   3  13          0.01          8.02         5.91 o                         
  -7   4  13         53.68         49.54         6.45 o                         
  -6   4  13          4.09         -3.69         4.72 o                         
  -5   4  13         30.42         39.95         6.10 o                         
  -4   4  13          0.00          5.89         4.42 o                         
  -3   4  13          0.15          8.10         5.04 o                         
  -2   4  13         54.82         59.24         7.31 o                         
  -1   4  13          7.64         -1.59         5.15 o                         
   0   4  13         73.15         55.63         7.79 o                         
   1   4  13          7.94          8.17         5.32 o                         
   2   4  13          0.10          1.34         5.05 o                         
   3   4  13         25.02         28.85         7.03 o                         
   4   4  13         42.66         76.73         9.60 o                         
   5   4  13          3.47         -0.93         5.93 o                         
 -13   0  14         11.66         14.31         4.35 o                         
 -12   0  14         37.07         41.57         5.32 o                         
 -11   0  14         87.84         95.97         6.87 o                         
 -10   0  14        354.39        378.22        11.62 o                         
  -9   0  14        622.45        611.84        14.00 o                         
  -8   0  14        363.82        360.06        10.76 o                         
  -7   0  14         32.09         31.80         3.60 o                         
  -6   0  14       1494.98       1481.81        32.75 o                         
  -5   0  14        113.93        108.04         3.63 o                         
  -4   0  14        501.59        461.77         7.12 o                         
  -3   0  14        367.23        342.90         8.42 o                         
  -2   0  14       1231.82       1415.71        17.10 o                         
  -1   0  14        210.74        221.40         7.11 o                         
   0   0  14       2219.95       2304.80        22.88 o                         
   1   0  14       1148.47       1163.42        11.49 o                         
   2   0  14       1000.49       1007.53        11.45 o                         
   3   0  14        423.70        508.92         8.65 o                         
   4   0  14          0.04         -0.47         1.81 o                         
   5   0  14        715.01        637.71        15.96 o                         
   6   0  14       1090.92        985.68        20.55 o                         
   7   0  14        107.21         95.63         7.70 o                         
   8   0  14        786.79        708.96        19.92 o                         
   9   0  14        248.48        242.72        12.68 o                         
  10   0  14          0.00          7.27         5.27 o                         
  11   0  14        205.00        200.56        12.81 o                         
  12   0  14          0.01         -0.22         5.19 o                         
 -13   1  14          3.75          1.30         4.02 o                         
 -12   1  14         26.03         37.01         5.62 o                         
 -11   1  14         76.67         80.64         6.74 o                         
 -10   1  14         91.13         77.71         6.42 o                         
  -9   1  14        169.66        166.20         8.08 o                         
  -8   1  14        577.94        611.03        14.37 o                         
  -7   1  14         99.43         99.80         5.93 o                         
  -6   1  14          3.88          6.72         1.87 o                         
  -5   1  14        905.88        885.67        10.61 o                         
  -4   1  14         27.87         24.58         1.55 o                         
  -3   1  14        167.79        146.64         2.92 o                         
  -2   1  14        391.08        373.63         5.06 o                         
  -1   1  14       1267.03       1252.20         8.20 o                         
   0   1  14        384.18        358.70         4.20 o                         
   1   1  14        549.01        561.15         7.02 o                         
   2   1  14        497.35        488.43         6.77 o                         
   3   1  14        204.97        186.79         4.55 o                         
   4   1  14        204.82        238.73         5.34 o                         
   5   1  14         98.35         89.05         3.72 o                         
   6   1  14        138.39        148.00         4.82 o                         
   7   1  14          5.12         11.90         3.31 o                         
   8   1  14        434.03        437.53        11.65 o                         
   9   1  14        173.27        159.62        13.88 o                         
  10   1  14         19.03         17.06         4.00 o                         
  11   1  14         15.49         14.16         4.22 o                         
 -12   2  14         57.36         66.72         7.23 o                         
 -11   2  14         10.35         11.97         4.33 o                         
 -10   2  14         42.80         39.54         5.32 o                         
  -9   2  14        115.41        112.76         7.42 o                         
  -8   2  14          7.13          7.84         3.41 o                         
  -7   2  14          0.07          2.27         2.59 o                         
  -6   2  14          1.09         -0.83         1.82 o                         
  -5   2  14          0.04         -1.14         1.59 o                         
  -4   2  14         19.82         14.18         1.78 o                         
  -3   2  14        159.42        150.48         3.98 o                         
  -2   2  14        134.62        129.06         4.58 o                         
  -1   2  14        670.19        632.81        14.10 o                         
   0   2  14        141.20        135.68         4.84 o                         
   1   2  14         14.37          9.69         2.35 o                         
   2   2  14        233.14        220.34         5.00 o                         
   3   2  14        479.95        444.01        12.22 o                         
   4   2  14        494.30        490.67        11.13 o                         
   5   2  14         95.36         88.01         4.79 o                         
   6   2  14         15.16         15.82         3.42 o                         
   7   2  14         63.12         53.00         4.60 o                         
   8   2  14         34.96         53.69         4.74 o                         
   9   2  14          7.60         11.08         3.90 o                         
  10   2  14          0.84         -0.07         5.07 o                         
 -10   3  14          0.65         -4.36         4.36 o                         
  -9   3  14         23.41         24.53         4.56 o                         
  -8   3  14         49.26         52.90         3.98 o                         
  -7   3  14         10.07          7.12         2.42 o                         
  -6   3  14         18.40         14.69         2.64 o                         
  -5   3  14         33.19         30.03         3.54 o                         
  -4   3  14          1.49          1.13         1.70 o                         
  -3   3  14        128.19        120.02         4.17 o                         
  -2   3  14         34.63         44.59         3.55 o                         
  -1   3  14          6.01          1.42         2.46 o                         
   0   3  14        298.25        286.06         7.48 o                         
   1   3  14         83.23         96.70         4.64 o                         
   2   3  14         48.52         55.82         6.94 o                         
   3   3  14          2.62          6.84         4.62 o                         
   4   3  14         30.83         26.76         6.48 o                         
   5   3  14         21.81         19.70         5.92 o                         
   6   3  14         40.11         27.89         6.45 o                         
   7   3  14          2.16         -1.27         5.12 o                         
   8   3  14         38.73         33.73         7.68 o                         
  -6   4  14          4.94         -0.72         4.07 o                         
  -5   4  14         19.88         14.30         5.06 o                         
  -4   4  14          0.25          6.20         4.85 o                         
  -3   4  14         33.85         40.76         6.60 o                         
  -2   4  14          0.22          5.80         5.19 o                         
  -1   4  14          5.43          1.66         5.31 o                         
   0   4  14          0.31         -6.69         6.69 o                         
   1   4  14          4.21          2.61         4.80 o                         
   2   4  14          3.43          5.23         5.30 o                         
   3   4  14          1.40         22.31         6.86 o                         
   4   4  14         13.96         31.10         8.01 o                         
   5   4  14          8.07         11.87         6.51 o                         
 -13   1  15         58.99         71.32         7.33 o                         
 -12   1  15        105.21        111.94         8.21 o                         
 -11   1  15         14.48         17.18         4.05 o                         
 -10   1  15         12.70         11.75         3.65 o                         
  -9   1  15        457.72        468.40        13.43 o                         
  -8   1  15         31.84         35.86         4.53 o                         
  -7   1  15         43.04         35.89         9.08 o                         
  -6   1  15        667.92        664.64         6.45 o                         
  -5   1  15         22.58         24.08         1.58 o                         
  -4   1  15        187.72        173.88         3.33 o                         
  -3   1  15         85.79         81.32         2.76 o                         
  -2   1  15        232.31        257.01         5.90 o                         
  -1   1  15        821.93        814.25         9.93 o                         
   0   1  15         69.09         71.88         2.90 o                         
   1   1  15        121.39        121.27         3.64 o                         
   2   1  15        268.74        273.30         5.38 o                         
   3   1  15        617.86        666.74         8.60 o                         
   4   1  15         29.69         26.10         3.01 o                         
   5   1  15        203.38        209.16         5.50 o                         
   6   1  15          3.71          4.76         2.06 o                         
   7   1  15        210.57        197.80         5.94 o                         
   8   1  15        307.24        290.39         9.64 o                         
   9   1  15         45.24         32.05         4.44 o                         
  10   1  15         21.66         19.04         7.93 o                         
  11   1  15        188.76        165.70         8.65 o                         
 -12   2  15          0.33         -3.53         4.39 o                         
 -11   2  15         14.23         10.94         4.54 o                         
 -10   2  15         16.31         13.01         3.98 o                         
  -9   2  15         51.18         44.01         5.47 o                         
  -8   2  15         11.07          6.20         3.09 o                         
  -7   2  15        358.72        331.81        11.11 o                         
  -6   2  15         65.42         74.18         3.95 o                         
  -5   2  15         76.75         67.98         2.98 o                         
  -4   2  15         43.70         31.64         2.32 o                         
  -3   2  15         14.90         17.31         2.48 o                         
  -2   2  15         54.03         51.84         4.11 o                         
  -1   2  15        367.18        364.05         7.71 o                         
   0   2  15        753.84        741.58        10.85 o                         
   1   2  15         81.54         80.20         4.14 o                         
   2   2  15        350.92        361.85         6.37 o                         
   3   2  15          2.03          3.74         2.50 o                         
   4   2  15         88.88         84.52         7.28 o                         
   5   2  15        138.08        118.84         5.63 o                         
   6   2  15        368.62        375.70         9.87 o                         
   7   2  15         23.21         17.83         3.60 o                         
   8   2  15          3.51          7.19         3.47 o                         
   9   2  15         69.25         72.95         5.50 o                         
  10   2  15         73.54         64.91         9.00 o                         
 -10   3  15         11.82          7.29         4.43 o                         
  -9   3  15         23.55         19.96         4.52 o                         
  -8   3  15         13.70          7.99         3.78 o                         
  -7   3  15         72.91         56.61         6.53 o                         
  -6   3  15          1.63          0.39         2.27 o                         
  -5   3  15        146.75        139.76         5.54 o                         
  -4   3  15         22.87         19.03         2.24 o                         
  -3   3  15          5.75         11.59         2.65 o                         
  -2   3  15          8.89          7.20         2.38 o                         
  -1   3  15         14.44          8.89         4.36 o                         
   0   3  15          0.15         -1.87         5.15 o                         
   1   3  15        110.19        108.50         5.14 o                         
   2   3  15          0.09          6.02         4.76 o                         
   3   3  15         11.19         19.87         5.96 o                         
   4   3  15        136.50        111.43        10.08 o                         
   5   3  15         41.09         27.60         6.50 o                         
   6   3  15         15.66          8.58         4.69 o                         
   7   3  15          5.80          1.20         5.16 o                         
   8   3  15          8.79          8.43         6.27 o                         
  -6   4  15          0.78         -0.23         4.11 o                         
  -5   4  15         31.02         29.64         5.82 o                         
  -4   4  15         28.93         35.59         6.22 o                         
  -3   4  15          8.53         12.46         5.58 o                         
  -2   4  15          2.47          4.77         4.94 o                         
  -1   4  15         12.17          0.38         5.04 o                         
   1   4  15          8.04         12.42         5.48 o                         
   2   4  15         28.81         29.02         7.13 o                         
   3   4  15        113.28        132.09        11.61 o                         
   4   4  15         12.47         14.60         6.78 o                         
 -13   0  16         16.62         16.88         4.56 o                         
 -12   0  16         29.38         33.22         5.00 o                         
 -11   0  16          7.61          2.48         3.16 o                         
 -10   0  16         52.71         51.97         5.02 o                         
  -9   0  16        208.35        197.87         8.50 o                         
  -8   0  16        169.10        152.39         7.37 o                         
  -7   0  16       2357.36       2311.92        18.02 o                         
  -6   0  16        379.65        385.51         7.21 o                         
  -5   0  16         96.02         73.63         3.42 o                         
  -4   0  16         85.74         73.23         3.36 o                         
  -3   0  16       1053.82       1003.90        15.25 o                         
  -2   0  16          7.94          5.39         2.14 o                         
  -1   0  16       2421.02       2464.69        24.86 o                         
   0   0  16        153.23        149.23         6.68 o                         
   1   0  16        114.44        137.41         6.62 o                         
   2   0  16         52.10         53.61         4.60 o                         
   3   0  16       1521.82       1601.61        20.71 o                         
   4   0  16        518.12        549.21        10.08 o                         
   5   0  16        599.05        596.84        10.83 o                         
   6   0  16        266.58        248.43        11.25 o                         
   7   0  16        253.23        217.85        11.41 o                         
   8   0  16        467.65        433.79        16.62 o                         
   9   0  16          0.03         12.57         5.54 o                         
  10   0  16        231.28        266.18        14.48 o                         
  11   0  16         74.89         76.59         9.58 o                         
 -12   1  16        120.38        128.85         8.69 o                         
 -11   1  16          2.55          1.49         3.55 o                         
 -10   1  16         31.25         29.77         4.62 o                         
  -9   1  16         64.19         77.03         6.25 o                         
  -8   1  16         64.50         58.74         5.17 o                         
  -7   1  16        237.14        225.21        11.87 o                         
  -6   1  16        316.97        295.46         5.06 o                         
  -5   1  16         95.35         93.60         3.30 o                         
  -4   1  16          6.95          4.27         1.35 o                         
  -3   1  16        145.88        158.84         5.17 o                         
  -2   1  16       1805.84       1731.05        14.32 o                         
  -1   1  16         49.94         60.89         3.31 o                         
   0   1  16        219.42        215.99         4.61 o                         
   1   1  16        683.10        681.26         8.29 o                         
   2   1  16          5.06         24.04         4.08 o                         
   3   1  16          5.63          6.22         2.02 o                         
   4   1  16        240.49        235.24         7.19 o                         
   5   1  16        278.93        280.62         8.08 o                         
   6   1  16          2.45          2.24         2.13 o                         
   7   1  16         13.70         11.37         2.61 o                         
   8   1  16         45.06         39.63         3.55 o                         
   9   1  16          0.57         -3.32         3.32 o                         
  10   1  16         97.17         80.96         7.53 o                         
  11   1  16        215.33        205.24         9.51 o                         
 -11   2  16         46.99         41.65         5.94 o                         
 -10   2  16         10.05          8.35         3.78 o                         
  -9   2  16         27.19         26.39         4.45 o                         
  -8   2  16         46.77         45.27         5.14 o                         
  -7   2  16         84.91         85.61         6.37 o                         
  -6   2  16        157.81        169.19         5.71 o                         
  -5   2  16          5.25          3.96         1.90 o                         
  -4   2  16        740.25        715.90        11.12 o                         
  -3   2  16        140.00        122.90         4.77 o                         
  -2   2  16         98.50         87.71        10.60 o                         
  -1   2  16        129.15        126.71         6.52 o                         
   0   2  16        145.62        156.72         5.53 o                         
   1   2  16         79.41         72.02         4.25 o                         
   2   2  16        157.79        163.79         7.60 o                         
   3   2  16        196.53        176.58         4.88 o                         
   4   2  16         27.88         21.10         3.10 o                         
   5   2  16          0.47          2.69         2.88 o                         
   6   2  16        186.33        186.30         7.44 o                         
   7   2  16        124.24        120.83         6.45 o                         
   8   2  16         36.88         38.53         4.58 o                         
   9   2  16          7.46         12.73         5.53 o                         
  10   2  16          0.06         -1.01         6.05 o                         
  -9   3  16          4.91         -2.04         4.24 o                         
  -8   3  16         16.70         16.50         4.68 o                         
  -7   3  16         17.87         17.72         4.62 o                         
  -6   3  16          3.21          1.35         2.36 o                         
  -5   3  16         38.86         45.67         3.03 o                         
  -4   3  16          5.10          3.83         1.92 o                         
  -3   3  16         25.63         23.39         4.23 o                         
  -2   3  16          0.50          0.46         2.30 o                         
  -1   3  16          0.01          0.09         2.41 o                         
   0   3  16         39.89         39.71         3.62 o                         
   1   3  16         61.85         67.11         4.54 o                         
   2   3  16          1.29          9.60         4.97 o                         
   3   3  16         37.51         46.38         7.24 o                         
   4   3  16         63.90         52.60         7.57 o                         
   5   3  16          7.08         -1.74         5.72 o                         
   6   3  16          4.75          3.42         4.86 o                         
   7   3  16          0.01         -5.62         5.62 o                         
  -5   4  16          1.08         11.01         5.54 o                         
  -4   4  16          4.37         15.47         5.65 o                         
  -3   4  16          6.69          2.21         5.03 o                         
  -2   4  16         49.65         35.09         6.75 o                         
  -1   4  16         16.34         -3.19         6.47 o                         
   0   4  16          0.01         -2.38         5.39 o                         
   1   4  16          7.76          8.94         5.67 o                         
   2   4  16         30.23         36.27         8.06 o                         
   3   4  16         28.93         45.52         8.93 o                         
 -12   1  17          2.84          1.23         4.07 o                         
 -11   1  17         13.92         15.54         4.31 o                         
 -10   1  17         73.75         77.12         6.60 o                         
  -9   1  17        368.69        367.36        12.30 o                         
  -8   1  17          0.01         -1.82         3.18 o                         
  -7   1  17         52.65         41.01        11.92 o                         
  -6   1  17          5.41          6.09         1.31 o                         
  -5   1  17         62.28         54.51         2.59 o                         
  -4   1  17        128.63        124.07         3.62 o                         
  -3   1  17         98.54         94.01         3.82 o                         
  -2   1  17        392.22        377.96         7.26 o                         
  -1   1  17        135.07        126.93         4.47 o                         
   0   1  17          9.36         17.28         3.13 o                         
   1   1  17        218.89        207.69         6.00 o                         
   2   1  17       1711.20       1749.90        14.07 o                         
   3   1  17         97.56         96.36         3.82 o                         
   4   1  17        351.61        360.44         7.12 o                         
   5   1  17        481.63        475.34        10.63 o                         
   6   1  17        164.06        161.91         6.76 o                         
   7   1  17         26.03         24.83         3.82 o                         
   8   1  17         31.48         34.70         3.63 o                         
   9   1  17          1.01          1.86         2.84 o                         
  10   1  17        146.49        149.52         7.32 o                         
 -11   2  17          0.71         -2.92         3.94 o                         
 -10   2  17        119.15        115.65         8.26 o                         
  -9   2  17          1.02         -2.80         3.73 o                         
  -8   2  17         15.68         11.50         4.14 o                         
  -7   2  17         20.90         17.25         4.12 o                         
  -6   2  17         29.29         29.02         4.09 o                         
  -5   2  17          0.14         -0.81         2.04 o                         
  -4   2  17         85.33         97.07         4.44 o                         
  -3   2  17         50.88         52.14         4.95 o                         
  -2   2  17        434.08        423.59        11.75 o                         
  -1   2  17        470.71        461.71         8.90 o                         
   0   2  17          0.33          2.27         2.28 o                         
   1   2  17        127.17        114.70        13.97 o                         
   2   2  17        108.20        109.50         5.30 o                         
   3   2  17          2.90          4.63         1.97 o                         
   4   2  17          1.15         -2.77         2.77 o                         
   5   2  17        204.22        190.60         7.38 o                         
   6   2  17         16.07         15.20         3.54 o                         
   7   2  17         21.62         27.73         4.10 o                         
   8   2  17          0.06          1.36         4.94 o                         
   9   2  17        113.44        117.44         7.52 o                         
  -9   3  17         13.39          4.29         4.05 o                         
  -8   3  17         91.50         62.32         7.23 o                         
  -7   3  17         18.89         23.65         4.79 o                         
  -6   3  17         96.50         94.19         7.11 o                         
  -5   3  17          0.77          2.98         2.42 o                         
  -4   3  17          2.22         -2.02         2.02 o                         
  -3   3  17         38.78         31.33         3.42 o                         
  -2   3  17         51.66         53.24         4.08 o                         
  -1   3  17         66.79         53.78         5.13 o                         
   0   3  17         20.94         20.07         3.16 o                         
   1   3  17         32.69         35.70         3.71 o                         
   2   3  17         12.57         11.09         2.98 o                         
   3   3  17          0.86          5.40         4.85 o                         
   4   3  17        110.33        101.94         9.69 o                         
   5   3  17         27.02         18.97         5.84 o                         
   6   3  17          3.01         -5.58         5.58 o                         
   7   3  17          6.27         -6.09         6.09 o                         
  -4   4  17          2.25          6.41         5.43 o                         
  -3   4  17          0.58          1.92         4.76 o                         
  -2   4  17          6.02         -3.57         5.96 o                         
  -1   4  17         18.23          1.78         6.20 o                         
   0   4  17         26.58         29.15         6.52 o                         
   1   4  17         47.85         58.89         8.38 o                         
   2   4  17          4.26         15.91         6.70 o                         
 -12   0  18        102.23         98.14         7.73 o                         
 -11   0  18        135.31        146.63         8.46 o                         
 -10   0  18        104.28        110.65         7.15 o                         
  -9   0  18        108.72        109.80         6.94 o                         
  -8   0  18        420.50        406.94        12.59 o                         
  -7   0  18         18.91         13.44         2.34 o                         
  -6   0  18         48.99         45.62         3.21 o                         
  -5   0  18        354.11        320.30        24.10 o                         
  -4   0  18       1169.49       1136.84        17.43 o                         
  -3   0  18         82.77         57.73         4.46 o                         
  -2   0  18        348.52        332.47         9.81 o                         
  -1   0  18        421.84        480.53        11.96 o                         
   0   0  18       1038.14       1114.95        18.53 o                         
   1   0  18        875.46        926.83        17.58 o                         
   2   0  18       2459.70       2644.08        30.20 o                         
   3   0  18         60.35         57.61         5.58 o                         
   4   0  18        145.40        137.75         7.77 o                         
   5   0  18         29.85         37.23         5.00 o                         
   6   0  18          3.36          8.62         3.96 o                         
   7   0  18        464.52        445.06        10.79 o                         
   8   0  18        145.29        153.83        10.87 o                         
   9   0  18        145.30        140.84        10.88 o                         
  10   0  18         78.80         94.09         9.91 o                         
 -12   1  18          2.38         -0.82         4.08 o                         
 -11   1  18          2.18          4.38         3.71 o                         
 -10   1  18         72.21         73.05         6.53 o                         
  -9   1  18         78.46         75.62         6.49 o                         
  -8   1  18         29.25         21.51         4.18 o                         
  -7   1  18         43.11         38.17         3.28 o                         
  -6   1  18         81.37         75.10         4.01 o                         
  -5   1  18         90.71         98.77         4.47 o                         
  -4   1  18          3.65         10.01         2.23 o                         
  -3   1  18        557.73        529.20        11.97 o                         
  -2   1  18        104.34        110.31         4.27 o                         
  -1   1  18        103.64        101.33         4.29 o                         
   0   1  18        749.67        764.38        10.89 o                         
   1   1  18        291.24        290.06         7.16 o                         
   2   1  18         56.97         76.90         7.56 o                         
   3   1  18         11.40         13.52         2.26 o                         
   4   1  18        217.00        210.84         5.70 o                         
   5   1  18          0.98         10.41         2.84 o                         
   6   1  18         51.23         59.00         4.78 o                         
   7   1  18        224.43        218.83         8.21 o                         
   8   1  18          3.06          2.51         5.53 o                         
   9   1  18         71.65         54.76        16.17 o                         
  10   1  18         36.36         29.34        12.01 o                         
 -11   2  18          2.05         -1.74         4.20 o                         
 -10   2  18         10.36          6.19         4.34 o                         
  -9   2  18          0.95         -1.49         3.91 o                         
  -8   2  18        367.64        335.46        12.83 o                         
  -7   2  18         81.64         66.77         6.52 o                         
  -6   2  18         35.81         40.23         4.53 o                         
  -5   2  18         33.16         31.03         3.16 o                         
  -4   2  18          0.47         -0.25         2.09 o                         
  -3   2  18        107.66         99.34         6.27 o                         
  -2   2  18         12.39         10.44         3.52 o                         
  -1   2  18        237.50        250.10         9.29 o                         
   0   2  18         36.58         36.41         3.30 o                         
   1   2  18          0.59          4.62         2.63 o                         
   2   2  18         26.48         23.31         3.17 o                         
   3   2  18          0.99         -0.85         2.56 o                         
   4   2  18         10.95          5.31         2.29 o                         
   5   2  18        252.95        249.93         8.46 o                         
   6   2  18         38.56         41.33         4.40 o                         
   7   2  18         76.44         74.32         6.39 o                         
   8   2  18         17.47         16.55         3.96 o                         
   9   2  18        112.43        100.91         7.53 o                         
  -8   3  18         59.66         62.55         6.87 o                         
  -7   3  18         13.90         14.21         4.59 o                         
  -6   3  18         40.69         36.62         5.22 o                         
  -5   3  18         57.44         62.78         4.37 o                         
  -4   3  18         20.13         10.25         3.61 o                         
  -3   3  18          6.74          5.91         2.83 o                         
  -2   3  18         69.72         73.75         4.68 o                         
  -1   3  18         12.86          8.48         5.66 o                         
   0   3  18         14.52         17.61         3.17 o                         
   1   3  18          1.54          2.41         2.70 o                         
   2   3  18         26.16         29.26         4.96 o                         
   3   3  18         57.13         54.06         7.68 o                         
   4   3  18         88.26         68.81         8.48 o                         
   5   3  18         37.07         25.63         6.09 o                         
   6   3  18         28.22         16.65         5.70 o                         
  -2   4  18         12.63          0.17         6.01 o                         
  -1   4  18          2.69         -5.49         5.49 o                         
   0   4  18          0.49          6.11         5.48 o                         
 -11   1  19          0.01         -3.49         4.00 o                         
 -10   1  19         48.66         43.99         5.72 o                         
  -9   1  19         13.71          6.75         3.69 o                         
  -8   1  19          7.53          1.94         3.25 o                         
  -7   1  19        123.92        118.65        10.62 o                         
  -6   1  19        179.19        180.67        12.21 o                         
  -5   1  19         45.21         36.97         2.82 o                         
  -4   1  19        485.89        445.35         8.06 o                         
  -3   1  19        129.75        127.17         4.58 o                         
  -2   1  19         19.66         24.37         9.90 o                         
  -1   1  19         98.12        102.15         4.41 o                         
   0   1  19       1075.95       1147.82        27.63 o                         
   1   1  19        314.74        358.25         8.19 o                         
   2   1  19          7.31          6.43         2.29 o                         
   3   1  19         97.69         92.32         5.94 o                         
   4   1  19          8.05          6.09         3.46 o                         
   5   1  19        362.15        368.19         8.40 o                         
   6   1  19         48.81         53.37         3.75 o                         
   7   1  19        185.96        186.45         7.78 o                         
   8   1  19         27.67         16.49        10.28 o                         
   9   1  19          5.46          9.10         5.01 o                         
 -10   2  19         33.32         34.42         5.67 o                         
  -9   2  19         10.35          8.03         4.35 o                         
  -8   2  19         23.54         29.57         5.30 o                         
  -7   2  19         36.90         42.85         7.65 o                         
  -6   2  19          5.01          0.63         2.60 o                         
  -5   2  19        165.62        164.88         5.91 o                         
  -4   2  19         36.80         39.47         4.79 o                         
  -3   2  19         15.73         21.14         4.18 o                         
  -2   2  19          1.75         10.54         3.98 o                         
  -1   2  19          0.23          3.93         3.20 o                         
   0   2  19         48.52         46.52         4.98 o                         
   1   2  19        208.32        196.38         9.05 o                         
   2   2  19         33.06         31.96         6.13 o                         
   3   2  19          4.45          2.81         2.81 o                         
   4   2  19         33.69         41.83         3.81 o                         
   5   2  19         54.54         50.54         5.21 o                         
   6   2  19         62.39         67.39         5.22 o                         
   7   2  19          1.75          4.60         5.96 o                         
   8   2  19         39.11         41.93        11.48 o                         
  -8   3  19         64.51         74.07         7.49 o                         
  -7   3  19         96.39         87.67         7.53 o                         
  -6   3  19         27.85         24.63         4.96 o                         
  -5   3  19         49.66         50.49         4.17 o                         
  -4   3  19          0.47         -2.33         3.77 o                         
  -3   3  19        187.46        173.88         8.82 o                         
  -2   3  19          9.24         13.50         4.29 o                         
  -1   3  19          3.43         -0.92         2.55 o                         
   0   3  19          6.47         10.11         3.15 o                         
   1   3  19        120.44        127.43         6.18 o                         
   2   3  19          7.21          6.52         3.01 o                         
   3   3  19        110.28        107.33         9.88 o                         
 -11   0  20        156.52        141.29         9.65 o                         
 -10   0  20         10.94          3.26         3.45 o                         
  -9   0  20          1.41          1.77         2.86 o                         
  -8   0  20         76.05         76.87         5.97 o                         
  -7   0  20          5.42          4.88         2.00 o                         
  -6   0  20        256.15        258.95        14.29 o                         
  -5   0  20        481.62        425.88        11.52 o                         
  -4   0  20         26.53         18.14         3.52 o                         
  -3   0  20         29.67         30.84         3.92 o                         
  -2   0  20        231.73        243.75         9.10 o                         
  -1   0  20        890.11        919.22        17.73 o                         
   0   0  20        102.86        106.51         6.85 o                         
   1   0  20       2643.97       2786.98        31.89 o                         
   2   0  20          4.14          5.31         3.55 o                         
   3   0  20         24.75         23.58         4.33 o                         
   4   0  20        200.57        201.04         9.96 o                         
   5   0  20       1373.78       1477.15        25.93 o                         
   6   0  20         31.49         34.85         5.73 o                         
   7   0  20          6.76         13.88         4.61 o                         
   8   0  20          1.77          3.12         4.36 o                         
   9   0  20          0.11          1.20         4.43 o                         
 -11   1  20         51.44         53.08         6.50 o                         
 -10   1  20         14.38          4.02         3.94 o                         
  -9   1  20          5.82          0.55         3.48 o                         
  -8   1  20        167.68        133.43         8.33 o                         
  -7   1  20        187.14        189.70        16.81 o                         
  -6   1  20        113.73        113.29         5.02 o                         
  -5   1  20          0.01         -1.07         3.08 o                         
  -4   1  20        133.09        136.21         4.90 o                         
  -3   1  20         60.22         53.31         3.41 o                         
  -2   1  20         33.30         33.85         2.95 o                         
  -1   1  20          0.49         15.91         5.41 o                         
   0   1  20        282.62        314.80         7.75 o                         
   1   1  20         62.41         70.10         4.25 o                         
   2   1  20         50.73         52.00         3.90 o                         
   3   1  20        168.41        162.88         6.22 o                         
   4   1  20         99.77        108.11         5.51 o                         
   5   1  20         10.13         16.91         3.46 o                         
   6   1  20        263.06        234.74         8.03 o                         
   7   1  20         64.50         68.12         4.46 o                         
   8   1  20          0.75          2.95         4.47 o                         
   9   1  20         23.67         12.68         9.51 o                         
 -10   2  20         26.28         19.93         5.27 o                         
  -9   2  20         78.95         71.61         7.33 o                         
  -8   2  20         10.78         14.95         4.92 o                         
  -7   2  20         84.26         85.94         8.91 o                         
  -6   2  20          0.33         -0.72         2.36 o                         
  -5   2  20        109.66        110.11         5.23 o                         
  -4   2  20          9.51         10.82         3.56 o                         
  -3   2  20          9.28         14.42         3.82 o                         
  -2   2  20        392.12        386.82        12.21 o                         
  -1   2  20         12.92          9.77         3.57 o                         
   0   2  20         63.26         63.17         5.75 o                         
   1   2  20          0.75          1.82         3.34 o                         
   2   2  20        354.18        344.34        12.37 o                         
   3   2  20         49.02         42.60         5.83 o                         
   4   2  20         15.69         16.52         4.32 o                         
   5   2  20         30.92         29.29         3.26 o                         
   6   2  20         13.81         18.44         2.99 o                         
   7   2  20         15.19         26.14         4.70 o                         
  -7   3  20          8.44          5.99         4.24 o                         
  -6   3  20          1.37         -1.97         2.90 o                         
  -5   3  20         48.40         51.06         5.96 o                         
  -4   3  20         52.37         54.05         6.01 o                         
  -3   3  20         65.13         82.41         6.75 o                         
  -2   3  20         23.48         21.45         4.66 o                         
  -1   3  20          4.00          1.08         3.72 o                         
   0   3  20         58.85         70.48         6.46 o                         
   1   3  20         12.87         22.96         4.68 o                         
   2   3  20          5.37         -0.69         3.20 o                         
   3   3  20        128.41        117.72        18.66 o                         
 -11   1  21          1.03         -1.66         4.59 o                         
 -10   1  21         20.16         16.25         4.44 o                         
  -9   1  21         39.66         32.76         5.22 o                         
  -8   1  21          0.28          3.81         2.77 o                         
  -7   1  21         36.36         43.47         3.76 o                         
  -6   1  21         27.03         21.92         2.96 o                         
  -5   1  21         33.51         23.36         4.07 o                         
  -4   1  21         10.37         11.55         2.53 o                         
  -3   1  21         67.79         89.79         7.36 o                         
  -2   1  21         30.60         21.95         3.59 o                         
  -1   1  21        510.51        497.08        22.62 o                         
   0   1  21        105.64        110.25         8.86 o                         
   1   1  21          7.43         15.29         3.12 o                         
   2   1  21         37.82         35.64         3.64 o                         
   3   1  21         18.43         22.40         3.64 o                         
   4   1  21        188.17        192.13         7.13 o                         
   5   1  21         30.22         28.07         3.69 o                         
   6   1  21        118.13        112.97         6.07 o                         
   7   1  21         55.06         53.95         6.40 o                         
   8   1  21        113.08        113.67         6.40 o                         
  -9   2  21         18.14         20.93         5.21 o                         
  -8   2  21        275.33        271.18        12.25 o                         
  -7   2  21         15.19         14.42         3.10 o                         
  -6   2  21         62.38         66.43         4.55 o                         
  -5   2  21         10.79          7.49         3.68 o                         
  -4   2  21         48.95         44.33         5.37 o                         
  -3   2  21         57.05         55.13         5.65 o                         
  -2   2  21        246.43        263.53        10.55 o                         
  -1   2  21          1.55          2.15         3.32 o                         
   0   2  21          2.28          0.19         3.47 o                         
   1   2  21          1.52          0.98         3.84 o                         
   2   2  21         27.94         28.19         5.51 o                         
   3   2  21        229.13        228.48        11.00 o                         
   4   2  21         32.23         27.02         5.56 o                         
   5   2  21         55.78         66.61         4.85 o                         
   6   2  21         25.86         25.02         3.25 o                         
   7   2  21          3.24         13.23         3.77 o                         
  -6   3  21         15.92         16.68         4.93 o                         
  -5   3  21         10.49         13.65         4.59 o                         
  -4   3  21         34.76         32.15         5.21 o                         
  -3   3  21          2.12          4.11         4.10 o                         
  -2   3  21          8.04          7.20         4.06 o                         
  -1   3  21         14.01         13.66         4.57 o                         
   0   3  21        196.98        215.92        10.31 o                         
   1   3  21          0.01          3.43         4.12 o                         
   2   3  21         31.10         32.45         5.41 o                         
   3   3  21          0.70          0.54         4.15 o                         
 -10   0  22          8.27         11.34         4.46 o                         
  -9   0  22        235.66        256.13        11.47 o                         
  -8   0  22         42.31         35.14         3.35 o                         
  -7   0  22          1.25          0.35         2.78 o                         
  -6   0  22          0.53          0.74         2.66 o                         
  -5   0  22          9.65          4.11         2.98 o                         
  -4   0  22        409.70        415.52        12.03 o                         
  -3   0  22        265.29        285.72        10.24 o                         
  -2   0  22        213.83        195.34         8.72 o                         
  -1   0  22        570.04        541.10        14.78 o                         
   0   0  22        295.81        267.61        10.98 o                         
   1   0  22        907.64        984.40        20.38 o                         
   2   0  22        140.94        149.20         8.77 o                         
   3   0  22        129.26        115.06         8.10 o                         
   4   0  22        670.67        659.75        18.40 o                         
   5   0  22         49.00         47.47         6.25 o                         
   6   0  22         24.17         28.26         5.52 o                         
   7   0  22         37.98         36.75         6.28 o                         
   8   0  22        136.24        136.24         9.96 o                         
 -10   1  22         30.87         29.24         5.60 o                         
  -9   1  22         30.43         27.34         5.09 o                         
  -8   1  22        139.13        135.83         8.92 o                         
  -7   1  22        158.58        145.77         5.95 o                         
  -6   1  22          4.40         -1.09         3.43 o                         
  -5   1  22          0.00         -2.17         3.58 o                         
  -4   1  22        220.40        205.25         6.20 o                         
  -3   1  22         99.40        106.21         4.70 o                         
  -2   1  22         17.25         13.66         2.56 o                         
  -1   1  22        218.30        223.33         6.93 o                         
   0   1  22          0.08          1.40         2.93 o                         
   1   1  22        392.78        443.32        17.50 o                         
   2   1  22         13.43         26.02         3.79 o                         
   3   1  22        385.95        396.95         9.87 o                         
   4   1  22          2.56          2.46         4.65 o                         
   5   1  22          7.56          3.87         3.11 o                         
   6   1  22         23.36         28.56         4.02 o                         
   7   1  22          0.16          5.12         5.59 o                         
  -8   2  22          0.03         -0.17         4.40 o                         
  -7   2  22         21.02         16.90         3.27 o                         
  -6   2  22        146.06        141.76         8.38 o                         
  -5   2  22         18.50         15.34         4.40 o                         
  -4   2  22          1.98          3.44         3.77 o                         
  -3   2  22          2.79          6.92         3.96 o                         
  -2   2  22         77.27         77.00         6.73 o                         
  -1   2  22         70.17         74.87         6.62 o                         
   0   2  22         73.21         73.61         6.68 o                         
   1   2  22         59.15         71.77         7.06 o                         
   2   2  22         26.14         30.23         5.83 o                         
   3   2  22         26.19         36.09         6.20 o                         
   4   2  22          0.04         -1.47         4.71 o                         
   5   2  22         23.57         25.35         5.67 o                         
   6   2  22          7.60         14.01         3.63 o                         
  -5   3  22         79.21         85.79         7.27 o                         
  -4   3  22         16.34         17.47         4.94 o                         
  -3   3  22         36.17         31.92         5.49 o                         
  -2   3  22         22.22         18.29         4.78 o                         
  -1   3  22          0.03          2.58         4.43 o                         
   0   3  22        115.66        123.75         8.63 o                         
   1   3  22         22.81         22.47         5.28 o                         
   2   3  22          7.22         10.45         4.36 o                         
  -9   1  23         34.87         38.48         5.94 o                         
  -8   1  23          0.29          0.22         2.71 o                         
  -7   1  23          4.18          4.20         2.66 o                         
  -6   1  23         86.16         95.25         7.00 o                         
  -5   1  23          4.45          9.26         4.28 o                         
  -4   1  23         93.68        112.72         7.50 o                         
  -3   1  23          0.17          1.16         2.16 o                         
  -2   1  23          2.60          0.81         2.32 o                         
  -1   1  23         35.77         40.52         3.78 o                         
   0   1  23         74.34         75.78         7.08 o                         
   1   1  23         24.13         40.19         4.16 o                         
   2   1  23        380.37        412.07        10.16 o                         
   3   1  23          9.00         12.13         3.47 o                         
   4   1  23         86.98         85.21         5.57 o                         
   5   1  23         14.90         13.65         3.34 o                         
   6   1  23         74.86         69.22         5.31 o                         
   7   1  23        100.88        105.42         6.49 o                         
  -8   2  23          4.70          5.90         4.76 o                         
  -7   2  23          3.79          1.72         2.86 o                         
  -6   2  23          4.28          0.96         3.76 o                         
  -5   2  23        157.29        166.76         9.11 o                         
  -4   2  23          8.80          7.96         4.11 o                         
  -3   2  23        104.33        101.91         7.50 o                         
  -2   2  23          0.08          1.80         3.95 o                         
  -1   2  23          0.62          1.00         4.09 o                         
   0   2  23         50.24         52.05         6.42 o                         
   1   2  23        296.97        322.13        12.98 o                         
   2   2  23        141.71        155.55         9.66 o                         
   3   2  23         57.49         48.53         6.70 o                         
   4   2  23         10.34         11.62         5.28 o                         
   5   2  23          0.12         -0.29         4.85 o                         
  -3   3  23         44.55         56.10         6.75 o                         
  -2   3  23          0.40          0.80         4.49 o                         
  -1   3  23         80.95         93.70         7.93 o                         
   0   3  23          2.18          5.68         4.88 o                         
   1   3  23          5.69          8.03         4.40 o                         
  -9   0  24          1.05         -4.29         4.29 o                         
  -8   0  24         61.87         64.66         6.19 o                         
  -7   0  24          8.03          1.72         3.19 o                         
  -6   0  24        116.10        129.54         7.55 o                         
  -5   0  24        128.96        129.47         7.53 o                         
  -4   0  24         35.08         38.20         4.83 o                         
  -3   0  24        218.25        181.38         8.91 o                         
  -2   0  24          8.30         11.95         3.91 o                         
  -1   0  24        232.24        236.16        10.52 o                         
   0   0  24        108.73        109.78         7.98 o                         
   1   0  24         13.11         18.16         4.97 o                         
   2   0  24          9.06         11.73         4.61 o                         
   3   0  24         44.71         34.51         5.67 o                         
   4   0  24          7.99          4.08         4.04 o                         
   5   0  24         32.46         38.68         6.11 o                         
   6   0  24          0.88         -0.48         4.95 o                         
  -9   1  24         19.21         16.08         5.22 o                         
  -8   1  24         22.01         13.35         3.16 o                         
  -7   1  24          0.09          0.06         3.58 o                         
  -6   1  24         30.27         28.84         4.89 o                         
  -5   1  24        274.81        291.92        11.37 o                         
  -4   1  24         53.18         54.85         5.98 o                         
  -3   1  24          1.56          0.69         2.33 o                         
  -2   1  24          0.01         -4.20         4.20 o                         
  -1   1  24        217.26        215.42         7.17 o                         
   0   1  24        236.64        233.05         9.11 o                         
   1   1  24          5.20          9.18         3.36 o                         
   2   1  24        483.17        522.80        11.58 o                         
   3   1  24          1.35          0.47         2.91 o                         
   4   1  24         33.32         34.24         4.17 o                         
   5   1  24          6.95          7.77         3.30 o                         
   6   1  24         59.24         64.64         5.47 o                         
  -6   2  24          6.53          1.51         4.19 o                         
  -5   2  24          8.98         10.89         4.48 o                         
  -4   2  24          5.30          4.27         4.12 o                         
  -3   2  24        142.27        147.34         9.07 o                         
  -2   2  24         39.48         39.45         5.66 o                         
  -1   2  24         21.93         29.89         5.24 o                         
   0   2  24          0.12         13.42         5.63 o                         
   1   2  24          7.96         13.27         5.37 o                         
   2   2  24         56.79         54.77         6.92 o                         
   3   2  24         14.80         14.88         5.56 o                         
   4   2  24         62.63         69.15         7.89 o                         
  -8   1  25         23.23         28.01         5.40 o                         
  -7   1  25         95.45         82.76         6.88 o                         
  -6   1  25          0.01         -2.53         3.74 o                         
  -5   1  25          1.87          7.95         4.39 o                         
  -4   1  25         25.63         25.99         4.96 o                         
  -3   1  25         54.25         54.68         6.29 o                         
  -2   1  25          5.62          3.23         2.95 o                         
  -1   1  25         39.50         58.29         4.45 o                         
   0   1  25         46.70         57.71         4.73 o                         
   1   1  25         19.36         26.68         4.15 o                         
   2   1  25          1.86         15.98         6.81 o                         
   3   1  25          5.79         11.11         3.51 o                         
   4   1  25         42.27         33.08         4.38 o                         
   5   1  25         38.04         36.59         4.63 o                         
  -5   2  25          6.59          2.54         4.17 o                         
  -4   2  25         15.06         25.15         5.39 o                         
  -3   2  25          0.57          6.37         4.64 o                         
  -2   2  25         29.70         30.90         5.56 o                         
  -1   2  25         75.06         75.08         7.35 o                         
   0   2  25        404.92        447.99        15.36 o                         
   1   2  25         12.74         13.58         5.08 o                         
   2   2  25         27.76         23.51         5.77 o                         
   3   2  25         15.07         13.03         5.79 o                         
  -7   0  26        335.61        321.91        12.06 o                         
  -6   0  26         27.00         13.58         4.28 o                         
  -5   0  26         55.98         61.82         6.11 o                         
  -4   0  26          0.07          3.82         3.89 o                         
  -3   0  26        183.97        207.06         9.96 o                         
  -2   0  26        104.70         88.00         7.20 o                         
  -1   0  26          0.31         -0.76         3.90 o                         
   0   0  26          2.60          2.52         3.87 o                         
   1   0  26         18.94         14.35         4.95 o                         
   2   0  26        144.77        177.76        10.72 o                         
   3   0  26        111.12        104.05         8.81 o                         
   4   0  26        149.86        163.51        10.73 o                         
  -7   1  26         21.39         19.56         4.64 o                         
  -6   1  26         28.83         20.38         4.70 o                         
  -5   1  26         11.83         15.12         4.61 o                         
  -4   1  26         10.31         19.90         4.96 o                         
  -3   1  26         62.96         68.43         6.69 o                         
  -2   1  26         87.65         93.20         7.82 o                         
  -1   1  26         67.44         72.04         4.99 o                         
   0   1  26         53.84         51.75         4.73 o                         
   1   1  26        263.77        271.75         8.82 o                         
   2   1  26         14.43         18.18         4.02 o                         
   3   1  26         92.75         98.56         6.21 o                         
   4   1  26          7.25          5.99         4.58 o                         
  -3   2  26          2.07         10.58         5.35 o                         
  -2   2  26          1.51         -0.44         4.58 o                         
  -1   2  26          0.09          7.95         4.88 o                         
   0   2  26         46.03         54.56         7.20 o                         
   1   2  26        172.30        169.10        10.38 o                         
  -5   1  27         14.92         18.93         5.04 o                         
  -4   1  27         92.27        114.69         8.42 o                         
  -3   1  27          5.30         13.50         4.97 o                         
  -2   1  27         90.20         95.91         8.00 o                         
  -1   1  27         38.32         39.51         4.34 o                         
   0   1  27         96.87         98.36         5.87 o                         
   1   1  27         25.23         31.32         4.37 o                         
   2   1  27         64.93         80.58         8.08 o                         
  -5   0  28          2.41          6.61         4.49 o                         
  -4   0  28        216.35        237.09        11.35 o                         
  -3   0  28          5.68          5.03         4.53 o                         
  -2   0  28          2.03          3.66         4.05 o                         
  -1   0  28          0.37         -4.32         4.72 o                         
   0   0  28        151.84        170.80        10.69 o                         
   1   0  28        199.19        239.43        12.66 o                         
   2   0  28        148.63        170.96        11.32 o                         
  -3   1  28         65.75         73.81         7.58 o                         
  -2   1  28        113.20        129.52         9.23 o                         
  -1   1  28          0.01          4.85         4.73 o                         
   0   1  28          4.84          4.37         4.56 o                         
                                                                                
