# Supplementary material for: Synthesis, crystal structure determination, Hirshfeld surface and crystal void analyses, inter­action energy calculations and energy frameworks of N-(2-chloro­phen­yl)-N′-propano­ylthio­urea
Source: Acta Crystallogr E Crystallogr Commun. 2026 Jun 12;82(Pt 7):816–20. doi: 10.1107/S205698902600602X (PMC13330833; doi:10.1107/S205698902600602X)
Supplement: Supplementary file 3 [file e-82-00816-Isup3.cml]

<?xml version="1.0" ?>
<cml>
<molecule title="N-(2-Chlorophenyl)-N&#39;-propanoylthiourea" id="m1">
  <atomArray>
    <atom id="a1" elementType="C" />
    <atom id="a2" elementType="C" />
    <atom id="a3" elementType="C" />
    <atom id="a4" elementType="O" />
    <atom id="a5" elementType="N" />
    <atom id="a6" elementType="C" />
    <atom id="a7" elementType="S" />
    <atom id="a8" elementType="N" />
    <atom id="a9" elementType="C" />
    <atom id="a10" elementType="C" />
    <atom id="a11" elementType="Cl" />
    <atom id="a12" elementType="C" />
    <atom id="a13" elementType="C" />
    <atom id="a14" elementType="C" />
    <atom id="a15" elementType="C" />
  </atomArray>
  <bondArray>
    <bond atomRefs2="a1 a2" order="1" />
    <bond atomRefs2="a2 a3" order="1" />
    <bond atomRefs2="a3 a4" order="2" />
    <bond atomRefs2="a3 a5" order="1" />
    <bond atomRefs2="a5 a6" order="1" />
    <bond atomRefs2="a6 a7" order="2" />
    <bond atomRefs2="a6 a8" order="1" />
    <bond atomRefs2="a8 a9" order="1" />
    <bond atomRefs2="a9 a10" order="2">
      <bondStereo>C</bondStereo>
    </bond>
    <bond atomRefs2="a10 a11" order="1" />
    <bond atomRefs2="a10 a12" order="1" />
    <bond atomRefs2="a12 a13" order="2">
      <bondStereo>C</bondStereo>
    </bond>
    <bond atomRefs2="a13 a14" order="1" />
    <bond atomRefs2="a14 a15" order="2">
      <bondStereo>C</bondStereo>
    </bond>
    <bond atomRefs2="a9 a15" order="1" />
  </bondArray>
</molecule>
</cml>
